# Supplementary material for: Augmented Expansion of Treg Cells From Healthy and Autoimmune Subjects via Adult Progenitor Cell Co-Culture
Source: Front Immunol. 2021 Sep 1;12:716606. doi: 10.3389/fimmu.2021.716606 (PMC8442662; doi:10.3389/fimmu.2021.716606)
Supplement: Supplementary Table 1 — Patient characteristics. [file Table_1.xlsx]

## Sheet: DifExpAnalysis
gene_id	gene	locus	MulTreg_0	MulTreg_1	MulTreg_2	MulTreg_3	MulTreg_4	MulTreg_5	Treg_0	Treg_1	Treg_2	Treg_3	Treg_4	Treg_5	status	Treg	MulTreg	log2(fold_change)	test_stat	p_value	q_value	significant
ENSG00000000938.8	FGR	chr1:27938574-27961788	0	0	0	0	0	0	0	0	0.322887	0	0	0.503579	NOTEST	0.137744	0	#NAME?	0	1	1	no
ENSG00000002745.8	WNT16	chr7:120965420-120981158	0	0	0	0	0	0	0	0	0	0.510996	0	0	NOTEST	0.0851659	0	#NAME?	0	1	1	no
ENSG00000003096.9	KLHL13	chrX:117031775-117251303	0	0	0	0	0	0	0	0	0	0.167035	0	0	NOTEST	0.0278392	0	#NAME?	0	1	1	no
ENSG00000004799.7	PDK4	chr7:95212810-95225803	0	0	0	0	0	0	0	0	0	0	0.402738	0	NOTEST	0.0671231	0	#NAME?	0	1	1	no
ENSG00000005381.6	MPO	chr17:56347216-56358296	0	0	0	0	0	0	0	0	0	0	0.422542	0	NOTEST	0.0704237	0	#NAME?	0	1	1	no
ENSG00000005421.4	PON1	chr7:94926987-95025675	0	0	0	0	0	0	0	0	0	0.438761	0	0	NOTEST	0.0731268	0	#NAME?	0	1	1	no
ENSG00000005513.9	SOX8	chr16:1031807-1036979	0	0	0	0	0	0	0	0	0	0.257366	0	0	NOTEST	0.0428943	0	#NAME?	0	1	1	no
ENSG00000005981.8	ASB4	chr7:95107755-95169544	0	0	0	0	0	0	0	0	0.110403	0	0	0	NOTEST	0.0184005	0	#NAME?	0	1	1	no
ENSG00000006128.7	TAC1	chr7:97361219-97369784	0	0	0	0	0	0	1.13085	0	0	0	0	0	NOTEST	0.188475	0	#NAME?	0	1	1	no
ENSG00000007174.13	DNAH9	chr17:11501747-11900827	0	0	0	0	0	0	0	0.0477087	0	0	0	0	NOTEST	0.00795146	0	#NAME?	0	1	1	no
ENSG00000007314.7	SCN4A	chr17:62015913-62050278	0	0	0	0	0	0	0	0.085659	0	0	0	0	NOTEST	0.0142765	0	#NAME?	0	1	1	no
ENSG00000011105.7	TSPAN9	chr12:3186520-3395730	0	0	0	0	0	0	0	0	0	0	0.16696	0	NOTEST	0.0278266	0	#NAME?	0	1	1	no
ENSG00000011201.6	KAL1	chrX:8496914-8700227	0	0	0	0	0	0	0	0	0	0.0603848	0	0	NOTEST	0.0100641	0	#NAME?	0	1	1	no
ENSG00000015520.10	NPC1L1	chr7:44552133-44580914	0	0	0	0	0	0	0.308236	0	0	0.101261	0	0	NOTEST	0.0682495	0	#NAME?	0	1	1	no
ENSG00000017373.11	SRCIN1	chr17:36686250-36762183	0	0	0	0	0	0	0.257498	0	0	0	0	0	NOTEST	0.0429163	0	#NAME?	0	1	1	no
ENSG00000021461.12	CYP3A43	chr7:99425635-99463718	0	0	0	0	0	0	0	0	4.37145	0	0	0	NOTEST	0.728575	0	#NAME?	0	1	1	no
ENSG00000021488.8	SLC7A9	chr19:33321414-33360672	0	0	0	0	0	0	0	0	0.542463	0	0	0	NOTEST	0.0904106	0	#NAME?	0	1	1	no
ENSG00000026559.9	KCNG1	chr20:49615906-49639666	0	0	0	0	0	0	0	0	0	0	0	0.453504	NOTEST	0.0755841	0	#NAME?	0	1	1	no
ENSG00000042832.7	TG	chr8:133879204-134147147	0	0	0	0	0	0	0	0	0	0.0596253	0	0	NOTEST	0.00993755	0	#NAME?	0	1	1	no
ENSG00000043039.5	BARX2	chr11:129245834-129322171	0	0	0	0	0	0	0	0	0	0	0.460219	0	NOTEST	0.0767032	0	#NAME?	0	1	1	no
ENSG00000047634.10	SCML1	chrX:17755587-17773105	0	0	0	0	0	0	0.362295	0	0.244951	0	0	0	NOTEST	0.101208	0	#NAME?	0	1	1	no
ENSG00000049319.2	SRD5A2	chr2:31747549-31806136	0	0	0	0	0	0	0	0	0	0	0.096436	0	NOTEST	0.0160727	0	#NAME?	0	1	1	no
ENSG00000049540.12	ELN	chr7:73442118-73484237	0	0	0	0	0	0	0	0	0	0.314149	0	0	NOTEST	0.0523581	0	#NAME?	0	1	1	no
ENSG00000050030.9	KIAA2022	chrX:73952683-74145282	0	0	0	0	0	0	0.0523223	0	0	0	0	0	NOTEST	0.00872039	0	#NAME?	0	1	1	no
ENSG00000050555.13	LAMC3	chr9:133884468-133968446	0	0	0	0	0	0	0	0	0	0.199592	0	1.0303	NOTEST	0.204982	0	#NAME?	0	1	1	no
ENSG00000052850.5	ALX4	chr11:44281993-44331716	0	0	0	0	0	0	0.122328	0	0	0	0	0	NOTEST	0.0203879	0	#NAME?	0	1	1	no
ENSG00000054938.11	CHRDL2	chr11:74407473-74442430	0	0	0	0	0	0	0.51185	0	0	0	0	0	NOTEST	0.0853083	0	#NAME?	0	1	1	no
ENSG00000058404.15	CAMK2B	chr7:44256748-44365255	0	0	0	0	0	0	0.577879	0	0	0	0.48668	0.39539	NOTEST	0.243325	0	#NAME?	0	1	1	no
ENSG00000062038.9	CDH3	chr16:68678738-68732971	0	0	0	0	0	0	0	0	0	0.175914	0	0.155641	NOTEST	0.0552592	0	#NAME?	0	1	1	no
ENSG00000062370.12	ZNF112	chr19:44830707-44952766	0	0	0	0	0	0	0.135684	0	0	0	0	0	NOTEST	0.022614	0	#NAME?	0	1	1	no
ENSG00000066629.12	EML1	chr14:100239285-100408397	0	0	0	0	0	0	0.189847	0	0	0	0	0	NOTEST	0.0316411	0	#NAME?	0	1	1	no
ENSG00000066735.10	KIF26A	chr14:104605059-104647231	0	0	0	0	0	0	0.429186	0	0	0	0	0	NOTEST	0.071531	0	#NAME?	0	1	1	no
ENSG00000068615.12	REEP1	chr2:86441115-86565206	0	0	0	0	0	0	0	0	0	0	0	0.14158	NOTEST	0.0235967	0	#NAME?	0	1	1	no
ENSG00000070731.5	ST6GALNAC2	chr17:74561460-74582210	0	0	0	0	0	0	0	0	0	0.482107	0	0	NOTEST	0.0803511	0	#NAME?	0	1	1	no
ENSG00000070915.5	SLC12A3	chr16:56899118-56949762	0	0	0	0	0	0	0	0	0.295562	0	0	0	NOTEST	0.0492603	0	#NAME?	0	1	1	no
ENSG00000072195.10	SPEG	chr2:220299567-220403494	0	0	0	0	0	0	0	0	0	0	0.770025	0	NOTEST	0.128337	0	#NAME?	0	1	1	no
ENSG00000073146.11	MOV10L1	chr22:50528307-50600119	0	0	0	0	0	0	0	0	0	0.170584	0	0	NOTEST	0.0284307	0	#NAME?	0	1	1	no
ENSG00000074181.4	NOTCH3	chr19:15270443-15311792	0	0	0	0	0	0	0	0.151063	0	0	0	0	NOTEST	0.0251771	0	#NAME?	0	1	1	no
ENSG00000075073.10	TACR2	chr10:71163658-71176623	0	0	0	0	0	0	0.803697	0	0	0	0	0	NOTEST	0.13395	0	#NAME?	0	1	1	no
ENSG00000075643.5	MOCOS	chr18:33767481-33852120	0	0	0	0	0	0	0.106632	0	0	0	0	0	NOTEST	0.017772	0	#NAME?	0	1	1	no
ENSG00000076716.7	GPC4	chrX:132434130-132549518	0	0	0	0	0	0	0.151518	0	0	0	0	0	NOTEST	0.025253	0	#NAME?	0	1	1	no
ENSG00000077092.14	RARB	chr3:25215888-25639423	0	0	0	0	0	0	0.250627	0	0	0.163109	0	0	NOTEST	0.068956	0	#NAME?	0	1	1	no
ENSG00000077616.6	NAALAD2	chr11:89867696-89926062	0	0	0	0	0	0	0	0	0	0.124704	0	0.169289	NOTEST	0.048999	0	#NAME?	0	1	1	no
ENSG00000080572.8	PIH1D3	chrX:106449861-106487473	0	0	0	0	0	0	0	0	0.277817	0	0	0	NOTEST	0.0463029	0	#NAME?	0	1	1	no
ENSG00000080573.6	COL5A3	chr19:10070236-10121147	0	0	0	0	0	0	0.173036	0	0	0	0	0	NOTEST	0.0288394	0	#NAME?	0	1	1	no
ENSG00000080618.9	CPB2	chr13:46626940-46687467	0	0	0	0	0	0	0	0	0.336782	0	0	0	NOTEST	0.0561303	0	#NAME?	0	1	1	no
ENSG00000081853.13	PCDHGA2	chr5:140710251-140892546	0	0	0	0	0	0	0	0	3.05841e-06	0	0	0	NOTEST	5.09734e-07	0	#NAME?	0	1	1	no
ENSG00000084110.6	HAL	chr12:96366439-96390143	0	0	0	0	0	0	0	0	0.211532	0.108269	0	0	NOTEST	0.0533002	0	#NAME?	0	1	1	no
ENSG00000088280.14	ASAP3	chr1:23755055-23810672	0	0	0	0	0	0	0	0.263933	0	0	0.285145	0.780469	NOTEST	0.221591	0	#NAME?	0	1	1	no
ENSG00000090920.9	FCGBP	chr19:40353962-40440533	0	0	0	0	0	0	0	0	0.113192	0.0733573	0.0455545	0	NOTEST	0.038684	0	#NAME?	0	1	1	no
ENSG00000091844.3	RGS17	chr6:153325593-153452384	0	0	0	0	0	0	0	0	0	0.0464124	0	0.068632	NOTEST	0.0191741	0	#NAME?	0	1	1	no
ENSG00000092850.7	TEKT2	chr1:36549675-36553876	0	0	0	0	0	0	0	0	0	0	0	0.478108	NOTEST	0.0796846	0	#NAME?	0	1	1	no
ENSG00000093134.9	VNN3	chr6:133043925-133055904	0	0	0	0	0	0	0	0	0	0.327354	0	0	NOTEST	0.0545591	0	#NAME?	0	1	1	no
ENSG00000095464.9	PDE6C	chr10:95372344-95425767	0	0	0	0	0	0	0	0	0	0	0	0.174624	NOTEST	0.029104	0	#NAME?	0	1	1	no
ENSG00000095713.9	CRTAC1	chr10:99609995-99790585	0	0	0	0	0	0	0	0	0	0.22377	0	0	NOTEST	0.037295	0	#NAME?	0	1	1	no
ENSG00000095752.2	IL11	chr19:55875756-55881831	0	0	0	0	0	0	0	0	0	0.887501	0	0	NOTEST	0.147917	0	#NAME?	0	1	1	no
ENSG00000096696.9	DSP	chr6:7541807-7586950	0	0	0	0	0	0	0	0	0	0.0629502	0	0	NOTEST	0.0104917	0	#NAME?	0	1	1	no
ENSG00000099625.8	C19orf26	chr19:1189405-1238026	0	0	0	0	0	0	0	0	0	0.284171	0.368391	0	NOTEST	0.10876	0	#NAME?	0	1	1	no
ENSG00000099889.9	ARVCF	chr22:19863039-20004331	0	0	0	0	0	0	0.415349	0	0	0.606638	0.373544	0	NOTEST	0.232589	0	#NAME?	0	1	1	no
ENSG00000099937.6	SERPIND1	chr22:21061978-21213100	0	0	0	0	0	0	0	0	0	0.360098	0	0	NOTEST	0.0600163	0	#NAME?	0	1	1	no
ENSG00000100024.10	UPB1	chr22:24666785-24924358	0	0	0	0	0	0	0.215566	0	0.239113	0.185104	0.213673	0	NOTEST	0.142243	0	#NAME?	0	1	1	no
ENSG00000100095.14	SEZ6L	chr22:26565439-26779562	0	0	0	0	0	0	0.108599	0	0	0	0	0	NOTEST	0.0180998	0	#NAME?	0	1	1	no
ENSG00000100314.3	CABP7	chr22:30116072-30162969	0	0	0	0	0	0	0.236388	0	0.268648	0.359969	0	0	NOTEST	0.144167	0	#NAME?	0	1	1	no
ENSG00000100583.4	SAMD15	chr14:77801363-77857840	0	0	0	0	0	0	0	0	0	0	0.657637	0	NOTEST	0.109606	0	#NAME?	0	1	1	no
ENSG00000100604.8	CHGA	chr14:93389424-93401638	0	0	0	0	0	0	0	0	0	0.609116	0	0	NOTEST	0.101519	0	#NAME?	0	1	1	no
ENSG00000100678.14	SLC8A3	chr14:70510933-70696904	0	0	0	0	0	0	0.303655	0	0	0	0	0	NOTEST	0.0506092	0	#NAME?	0	1	1	no
ENSG00000101049.10	SGK2	chr20:42187607-42214317	0	0	0	0	0	0	0	0	0	0.310583	0	0.349058	NOTEST	0.10994	0	#NAME?	0	1	1	no
ENSG00000101076.12	HNF4A	chr20:42984339-43061485	0	0	0	0	0	0	0	0	0.418075	0	0	0	NOTEST	0.0696791	0	#NAME?	0	1	1	no
ENSG00000101188.4	NTSR1	chr20:61340188-61394123	0	0	0	0	0	0	0	0	0	0	0.180128	0	NOTEST	0.0300213	0	#NAME?	0	1	1	no
ENSG00000101222.8	SPEF1	chr20:3758150-3762095	0	0	0	0	0	0	0.674102	0	0	0	0	0	NOTEST	0.11235	0	#NAME?	0	1	1	no
ENSG00000101336.8	HCK	chr20:30639990-30689659	0	0	0	0	0	0	0	0.667445	0	0	0	0	NOTEST	0.111241	0	#NAME?	0	1	1	no
ENSG00000101542.5	CDH20	chr18:59000814-59223006	0	0	0	0	0	0	0	0	0	0	0	0.18798	NOTEST	0.03133	0	#NAME?	0	1	1	no
ENSG00000102038.11	SMARCA1	chrX:128580479-128657477	0	0	0	0	0	0	0	0.145424	0.134679	0	0.261565	0	NOTEST	0.090278	0	#NAME?	0	1	1	no
ENSG00000102128.6	RAB40AL	chrX:102192199-102195489	0	0	0	0	0	0	0	0	0	0.569981	0	0	NOTEST	0.0949969	0	#NAME?	0	1	1	no
ENSG00000102362.11	SYTL4	chrX:99929487-99987108	0	0	0	0	0	0	0.12773	0	0	0	0	0	NOTEST	0.0212883	0	#NAME?	0	1	1	no
ENSG00000102383.9	ZDHHC15	chrX:74588261-74743337	0	0	0	0	0	0	0	0	0	0	0.79378	0	NOTEST	0.132297	0	#NAME?	0	1	1	no
ENSG00000102837.6	OLFM4	chr13:53602893-53626192	0	0	0	0	0	0	0	0	0	0	0	0.154116	NOTEST	0.0256859	0	#NAME?	0	1	1	no
ENSG00000103528.12	SYT17	chr16:19125253-19279652	0	0	0	0	0	0	0	0	0	0.105893	0	0	NOTEST	0.0176488	0	#NAME?	0	1	1	no
ENSG00000104055.10	TGM5	chr15:43524792-43559055	0	0	0	0	0	0	0.313087	0	0	0	0.178429	0	NOTEST	0.0819193	0	#NAME?	0	1	1	no
ENSG00000104112.4	SCG3	chr15:51973549-52013223	0	0	0	0	0	0	0	0	0	0.154097	0	0	NOTEST	0.0256829	0	#NAME?	0	1	1	no
ENSG00000104722.9	NEFM	chr8:24769677-24776607	0	0	0	0	0	0	0.625895	0	0	0	0.509918	0	NOTEST	0.189302	0	#NAME?	0	1	1	no
ENSG00000104804.3	TULP2	chr19:49384221-49401990	0	0	0	0	0	0	0	0.525743	0	0	0	0	NOTEST	0.0876238	0	#NAME?	0	1	1	no
ENSG00000104826.7	LHB	chr19:49496704-49520338	0	0	0	0	0	0	0	0	0	0	2.46294	0	NOTEST	0.410489	0	#NAME?	0	1	1	no
ENSG00000104888.5	SLC17A7	chr19:49932657-49945617	0	0	0	0	0	0	0	0.474046	0	0	0	0	NOTEST	0.0790076	0	#NAME?	0	1	1	no
ENSG00000104970.6	KIR3DX1	chr19:55043976-55057053	0	0	0	0	0	0	0	0	0	0	0.523991	0.281121	NOTEST	0.134185	0	#NAME?	0	1	1	no
ENSG00000105290.7	APLP1	chr19:36316865-36370690	0	0	0	0	0	0	0.424322	0	0.418631	0	0	0	NOTEST	0.140492	0	#NAME?	0	1	1	no
ENSG00000105376.4	ICAM5	chr19:10400656-10407454	0	0	0	0	0	0	0	0.726079	0	0	0	0.372219	NOTEST	0.18305	0	#NAME?	0	1	1	no
ENSG00000105464.3	GRIN2D	chr19:48898131-48948188	0	0	0	0	0	0	0	0	0	0	0.281934	0	NOTEST	0.0469891	0	#NAME?	0	1	1	no
ENSG00000105467.4	SYNGR4	chr19:48867651-48879633	0	0	0	0	0	0	1.23631	0	0	0	0	0	NOTEST	0.206052	0	#NAME?	0	1	1	no
ENSG00000105852.6	PON3	chr7:94926987-95025675	0	0	0	0	0	0	0	0	0	0	0.913462	0	NOTEST	0.152244	0	#NAME?	0	1	1	no
ENSG00000105929.11	ATP6V0A4	chr7:138391039-138666064	0	0	0	0	0	0	0	0	0	0	0.219888	0	NOTEST	0.0366481	0	#NAME?	0	1	1	no
ENSG00000105997.18	HOXA3	chr7:27145802-27196298	0	0	0	0	0	0	0	0	0	0.33128	0	0	NOTEST	0.0552134	0	#NAME?	0	1	1	no
ENSG00000106006.6	HOXA6	chr7:27145802-27196298	0	0	0	0	0	0	0	0	0	0	0	0.971694	NOTEST	0.161949	0	#NAME?	0	1	1	no
ENSG00000106258.9	CYP3A5	chr7:99245816-99277621	0	0	0	0	0	0	0	0	0.142595	0.125673	0	0	NOTEST	0.0447113	0	#NAME?	0	1	1	no
ENSG00000106565.13	TMEM176B	chr7:150488372-150502208	0	0	0	0	0	0	0	0	0	0.494695	0	0	NOTEST	0.0824491	0	#NAME?	0	1	1	no
ENSG00000106809.6	OGN	chr9:95059639-95432547	0	0	0	0	0	0	0.26809	0.17622	0	0.32313	0.179278	0	NOTEST	0.157786	0	#NAME?	0	1	1	no
ENSG00000107593.15	PKD2L1	chr10:102047902-102090243	0	0	0	0	0	0	0	0	0	0.157606	0	0	NOTEST	0.0262677	0	#NAME?	0	1	1	no
ENSG00000107719.8	PALD1	chr10:72238576-72328205	0	0	0	0	0	0	0	0	0	0	0.139947	0	NOTEST	0.0233245	0	#NAME?	0	1	1	no
ENSG00000108551.4	RASD1	chr17:17397750-17399709	0	0	0	0	0	0	0	0	0	0	0	0.621396	NOTEST	0.103566	0	#NAME?	0	1	1	no
ENSG00000108702.3	CCL1	chr17:32687346-32690250	0	0	0	0	0	0	0	2.08202	0	0	0	0	NOTEST	0.347003	0	#NAME?	0	1	1	no
ENSG00000108813.9	DLX4	chr17:48046333-48052321	0	0	0	0	0	0	0	0	0	0.42768	0.354799	0	NOTEST	0.130413	0	#NAME?	0	1	1	no
ENSG00000109339.14	MAPK10	chr4:86936275-87515263	0	0	0	0	0	0	0.317226	0	0	0	0	0	NOTEST	0.052871	0	#NAME?	0	1	1	no
ENSG00000109832.8	DDX25	chr11:125773141-125808811	0	0	0	0	0	0	0	0	0.331391	0	0	0.701118	NOTEST	0.172085	0	#NAME?	0	1	1	no
ENSG00000109943.4	CRTAM	chr11:122709207-122743347	0	0	0	0	0	0	0	0	0	0	0	0.694147	NOTEST	0.115691	0	#NAME?	0	1	1	no
ENSG00000110169.6	HPX	chr11:6452278-6463847	0	0	0	0	0	0	0.399591	0	0	0	0	0	NOTEST	0.0665985	0	#NAME?	0	1	1	no
ENSG00000110675.8	ELMOD1	chr11:107461816-107537505	0	0	0	0	0	0	0.738935	0	0	0	0	0	NOTEST	0.123156	0	#NAME?	0	1	1	no
ENSG00000110777.7	POU2AF1	chr11:111222976-111250417	0	0	0	0	0	0	0	0	0	0	0	0.328215	NOTEST	0.0547025	0	#NAME?	0	1	1	no
ENSG00000111262.4	KCNA1	chr12:5019070-5027422	0	0	0	0	0	0	0	0	0.0683414	0	0	0	NOTEST	0.0113902	0	#NAME?	0	1	1	no
ENSG00000111339.6	ART4	chr12:14956505-15059520	0	0	0	0	0	0	0.119204	0	0	0	0	0	NOTEST	0.0198674	0	#NAME?	0	1	1	no
ENSG00000111341.5	MGP	chr12:14956505-15059520	0	0	0	0	0	0	0	0	0	0.332904	0	0	NOTEST	0.0554841	0	#NAME?	0	1	1	no
ENSG00000111536.4	IL26	chr12:68383224-68628466	0	0	0	0	0	0	0	0	0	0.591679	0	0	NOTEST	0.0986131	0	#NAME?	0	1	1	no
ENSG00000111537.4	IFNG	chr12:68383224-68628466	0	0	0	0	0	0	0	1.13386	0	0	2.06971	0	NOTEST	0.533929	0	#NAME?	0	1	1	no
ENSG00000111886.9	GABRR2	chr6:89967238-90025018	0	0	0	0	0	0	0	0	0.459447	0	0	0	NOTEST	0.0765745	0	#NAME?	0	1	1	no
ENSG00000111981.4	ULBP1	chr6:150285142-150294846	0	0	0	0	0	0	0.222828	0	0	0.300329	0	0	NOTEST	0.087193	0	#NAME?	0	1	1	no
ENSG00000112038.13	OPRM1	chr6:154331635-154677900	0	0	0	0	0	0	0	0	0	0.322685	0	0	NOTEST	0.0537809	0	#NAME?	0	1	1	no
ENSG00000112379.8	KIAA1244	chr6:138483057-138665800	0	0	0	0	0	0	0	0	0.0329382	0	0	0	NOTEST	0.0054897	0	#NAME?	0	1	1	no
ENSG00000112796.5	ENPP5	chr6:46126923-46138708	0	0	0	0	0	0	0	0	0.131762	0	0	0	NOTEST	0.0219604	0	#NAME?	0	1	1	no
ENSG00000113100.5	CDH9	chr5:26880708-27038693	0	0	0	0	0	0	0.193257	0	0	0	0	0	NOTEST	0.0322095	0	#NAME?	0	1	1	no
ENSG00000113525.5	IL5	chr5:131877135-131879214	0	0	0	0	0	0	1.14949	4.20094	0	0	1.69736	0	NOTEST	1.17463	0	#NAME?	0	1	1	no
ENSG00000113924.7	HGD	chr3:120347019-120401418	0	0	0	0	0	0	0.318051	0	0	0	0	0	NOTEST	0.0530086	0	#NAME?	0	1	1	no
ENSG00000114248.5	LRRC31	chr3:169556966-169587718	0	0	0	0	0	0	0.530151	0	0	0	0.390204	0	NOTEST	0.153393	0	#NAME?	0	1	1	no
ENSG00000114786.11	ABHD14A-ACY1	chr3:51989329-52023213	0	0	0	0	0	0	0	0	13.5087	0.00413503	0	0	NOTEST	2.25214	0	#NAME?	0	1	1	no
ENSG00000115353.6	TACR1	chr2:75273589-75426826	0	0	0	0	0	0	0	0	0	0	0	0.100685	NOTEST	0.0167809	0	#NAME?	0	1	1	no
ENSG00000115596.3	WNT6	chr2:219724543-219738955	0	0	0	0	0	0	0	0	1.35385	0	0	0.84093	NOTEST	0.365797	0	#NAME?	0	1	1	no
ENSG00000115705.16	TPO	chr2:1377994-1546594	0	0	0	0	0	0	0	0	0.811721	0	0	0	NOTEST	0.135287	0	#NAME?	0	1	1	no
ENSG00000115850.5	LCT	chr2:136545409-136594750	0	0	0	0	0	0	0.10554	0	0	0	0	0	NOTEST	0.01759	0	#NAME?	0	1	1	no
ENSG00000116981.3	NT5C1A	chr1:40124792-40137710	0	0	0	0	0	0	0	0	1.05567	0	0	0	NOTEST	0.175946	0	#NAME?	0	1	1	no
ENSG00000117472.5	TSPAN1	chr1:46505811-46651630	0	0	0	0	0	0	0	0	0	0	0.36359	0	NOTEST	0.0605983	0	#NAME?	0	1	1	no
ENSG00000117560.6	FASLG	chr1:172628153-172636014	0	0	0	0	0	0	0	0	0	0	1.18724	0	NOTEST	0.197873	0	#NAME?	0	1	1	no
ENSG00000118492.12	ADGB	chr6:146920100-147136598	0	0	0	0	0	0	0	1.26609	0.561985	0	0	0	NOTEST	0.30468	0	#NAME?	0	1	1	no
ENSG00000118520.9	ARG1	chr6:131894283-131949369	0	0	0	0	0	0	0	0	0.369269	0	0	0	NOTEST	0.0615449	0	#NAME?	0	1	1	no
ENSG00000118557.11	PMFBP1	chr16:72118751-72206154	0	0	0	0	0	0	0.423687	0.215389	0.407165	0.152235	0	0	NOTEST	0.199746	0	#NAME?	0	1	1	no
ENSG00000118898.11	PPL	chr16:4932507-4987136	0	0	0	0	0	0	0.1472	0	0.165106	0	0	0	NOTEST	0.0520511	0	#NAME?	0	1	1	no
ENSG00000119147.5	C2orf40	chr2:106679712-106694615	0	0	0	0	0	0	0	0	0	0	0	1.32998	NOTEST	0.221664	0	#NAME?	0	1	1	no
ENSG00000119698.7	PPP4R4	chr14:94640648-94746072	0	0	0	0	0	0	0	0	0	0	0	0.173995	NOTEST	0.0289992	0	#NAME?	0	1	1	no
ENSG00000119715.10	ESRRB	chr14:76842699-77227731	0	0	0	0	0	0	0	0	0	0	0	0.224556	NOTEST	0.0374261	0	#NAME?	0	1	1	no
ENSG00000120337.7	TNFSF18	chr1:172745044-173033155	0	0	0	0	0	0	0.371854	0	0	0	0	0	NOTEST	0.0619756	0	#NAME?	0	1	1	no
ENSG00000120498.9	TEX11	chrX:69748789-70128581	0	0	0	0	0	0	0	0.28867	0	0.230778	0.748459	0	NOTEST	0.211318	0	#NAME?	0	1	1	no
ENSG00000120645.7	IQSEC3	chr12:175930-291562	0	0	0	0	0	0	0	0	0	0	0.393229	0.984965	NOTEST	0.229699	0	#NAME?	0	1	1	no
ENSG00000120659.10	TNFSF11	chr13:43136871-43182149	0	0	0	0	0	0	0.518737	0.495977	0	0	1.70353	1.0159	NOTEST	0.622356	0	#NAME?	0	1	1	no
ENSG00000120669.11	SOHLH2	chr13:36742344-36871979	0	0	0	0	0	0	0.392892	0	0.311071	0	0	0	NOTEST	0.117327	0	#NAME?	0	1	1	no
ENSG00000120903.6	CHRNA2	chr8:27317278-27336813	0	0	0	0	0	0	0	0	0	0.14373	0	0	NOTEST	0.023955	0	#NAME?	0	1	1	no
ENSG00000121318.2	TAS2R10	chr12:10977915-10978957	0	0	0	0	0	0	0	0.536306	0	0	0	0	NOTEST	0.0893844	0	#NAME?	0	1	1	no
ENSG00000121377.2	TAS2R7	chr12:10954130-10955226	0	0	0	0	0	0	0	0	0	0	0	0.682899	NOTEST	0.113817	0	#NAME?	0	1	1	no
ENSG00000121743.3	GJA3	chr13:20712393-20735188	0	0	0	0	0	0	0	0	0	0	0	0.118451	NOTEST	0.0197419	0	#NAME?	0	1	1	no
ENSG00000122012.9	SV2C	chr5:75377770-75649764	0	0	0	0	0	0	0	0	0	0	0	0.0802661	NOTEST	0.0133777	0	#NAME?	0	1	1	no
ENSG00000122176.10	FMOD	chr1:203309755-203320617	0	0	0	0	0	0	0	1.27208	0	0	0.299644	0	NOTEST	0.261954	0	#NAME?	0	1	1	no
ENSG00000122367.15	LDB3	chr10:88428205-88495825	0	0	0	0	0	0	0	0	0	0.30798	0	0	NOTEST	0.0513301	0	#NAME?	0	1	1	no
ENSG00000122420.5	PTGFR	chr1:78769567-79005434	0	0	0	0	0	0	0	0.101266	0	0	0	0	NOTEST	0.0168777	0	#NAME?	0	1	1	no
ENSG00000122679.4	RAMP3	chr7:45197389-45225901	0	0	0	0	0	0	0	0	0	0	0.630582	0	NOTEST	0.105097	0	#NAME?	0	1	1	no
ENSG00000122728.6	TAF1L	chr9:32629451-32648683	0	0	0	0	0	0	0	0	0	0	0	0.094557	NOTEST	0.0157595	0	#NAME?	0	1	1	no
ENSG00000122824.6	NUDT10	chrX:51075082-51080377	0	0	0	0	0	0	0	0	0	0	0.438603	0.259492	NOTEST	0.116349	0	#NAME?	0	1	1	no
ENSG00000123096.7	SSPN	chr12:26287896-26986131	0	0	0	0	0	0	0	0	0	0	1.55686	0	NOTEST	0.259476	0	#NAME?	0	1	1	no
ENSG00000123405.9	NFE2	chr12:54624723-54745633	0	0	0	0	0	0	0.458113	0	0	0	0	0	NOTEST	0.0763521	0	#NAME?	0	1	1	no
ENSG00000123870.9	ZNF137P	chr19:53091757-53193749	0	0	0	0	0	0	7.55989	0	0	0	0	0	NOTEST	1.25998	0	#NAME?	0	1	1	no
ENSG00000123901.4	GPR83	chr11:94110476-94134585	0	0	0	0	0	0	0	0	0	0.250755	0	0	NOTEST	0.0417926	0	#NAME?	0	1	1	no
ENSG00000123999.4	INHA	chr2:220415450-220440435	0	0	0	0	0	0	0	0	1.47912	0	0	0	NOTEST	0.246519	0	#NAME?	0	1	1	no
ENSG00000124006.10	OBSL1	chr2:220415450-220440435	0	0	0	0	0	0	0.388635	0.394653	0.345049	0.229635	0.560031	0	NOTEST	0.319667	0	#NAME?	0	1	1	no
ENSG00000124102.4	PI3	chr20:43803516-43805185	0	0	0	0	0	0	0	0	0	0	0	1.8296	NOTEST	0.304933	0	#NAME?	0	1	1	no
ENSG00000124134.4	KCNS1	chr20:43720950-43729753	0	0	0	0	0	0	0	0	0.241703	0	0.467555	0.104821	NOTEST	0.13568	0	#NAME?	0	1	1	no
ENSG00000124194.11	GDAP1L1	chr20:42875886-42909013	0	0	0	0	0	0	0	0	0.353463	0	0	0	NOTEST	0.0589106	0	#NAME?	0	1	1	no
ENSG00000124251.6	TP53TG5	chr20:43990576-44039250	0	0	0	0	0	0	0	0	0	0	0.764884	0	NOTEST	0.127481	0	#NAME?	0	1	1	no
ENSG00000124493.9	GRM4	chr6:33989627-34123399	0	0	0	0	0	0	0	0	0	0	0.25846	0	NOTEST	0.0430767	0	#NAME?	0	1	1	no
ENSG00000124615.13	MOCS1	chr6:39760141-39902290	0	0	0	0	0	0	0	0	0	0.306745	0	0	NOTEST	0.0511241	0	#NAME?	0	1	1	no
ENSG00000124678.13	TCP11	chr6:35085847-35116387	0	0	0	0	0	0	0	0.475839	0	0	0	0	NOTEST	0.0793065	0	#NAME?	0	1	1	no
ENSG00000124882.3	EREG	chr4:75230859-75254468	0	0	0	0	0	0	0	0.0767984	0	0	0	0	NOTEST	0.0127997	0	#NAME?	0	1	1	no
ENSG00000125046.10	SSUH2	chr3:8732320-8883492	0	0	0	0	0	0	0	0	0	0	0	0.31054	NOTEST	0.0517567	0	#NAME?	0	1	1	no
ENSG00000125266.6	EFNB2	chr13:107142078-107187462	0	0	0	0	0	0	0	0	0	0	0.100793	0	NOTEST	0.0167989	0	#NAME?	0	1	1	no
ENSG00000125531.5	C20orf195	chr20:62184372-62188061	0	0	0	0	0	0	0	0	0	0	1.84638	0	NOTEST	0.307731	0	#NAME?	0	1	1	no
ENSG00000125787.7	GNRH2	chr20:3024267-3026393	0	0	0	0	0	0	0	0	0	0.849458	0	0	NOTEST	0.141576	0	#NAME?	0	1	1	no
ENSG00000125900.8	SIRPD	chr20:1514896-1600655	0	0	0	0	0	0	1.02939	0	0	0	0	0	NOTEST	0.171565	0	#NAME?	0	1	1	no
ENSG00000126895.9	AVPR2	chrX:153170188-153172620	0	0	0	0	0	0	0.738432	0	0	0	0	0	NOTEST	0.123072	0	#NAME?	0	1	1	no
ENSG00000127129.5	EDN2	chr1:41944445-41950344	0	0	0	0	0	0	0.696098	0	0	0	0	0	NOTEST	0.116016	0	#NAME?	0	1	1	no
ENSG00000127325.14	BEST3	chr12:70037333-70093256	0	0	0	0	0	0	0	0	0	0	0	0.205721	NOTEST	0.0342869	0	#NAME?	0	1	1	no
ENSG00000127743.5	IL17B	chr5:148751736-148783765	0	0	0	0	0	0	0	0	0	0	0	1.53155	NOTEST	0.255258	0	#NAME?	0	1	1	no
ENSG00000127831.6	VIL1	chr2:219283814-219433084	0	0	0	0	0	0	0	0	0	0	0	0.587253	NOTEST	0.0978756	0	#NAME?	0	1	1	no
ENSG00000127903.12	ZNF835	chr19:57174019-57183128	0	0	0	0	0	0	0	0	0	0.300938	0	0	NOTEST	0.0501563	0	#NAME?	0	1	1	no
ENSG00000128268.11	MGAT3	chr22:39853348-39888199	0	0	0	0	0	0	0	0	0	0.110894	0	0	NOTEST	0.0184824	0	#NAME?	0	1	1	no
ENSG00000128298.12	BAIAP2L2	chr22:38480895-38506677	0	0	0	0	0	0	0	0	0	0	0.38199	0	NOTEST	0.063665	0	#NAME?	0	1	1	no
ENSG00000128383.8	APOBEC3A	chr22:39348745-39359188	0	0	0	0	0	0	0.571639	0	0	0	0	0	NOTEST	0.0952732	0	#NAME?	0	1	1	no
ENSG00000128422.11	KRT17	chr17:39775688-39942950	0	0	0	0	0	0	0.594396	0	0	0	0	0	NOTEST	0.099066	0	#NAME?	0	1	1	no
ENSG00000128482.11	RNF112	chr17:19314506-19320589	0	0	0	0	0	0	0.23881	0	0	0	0	0	NOTEST	0.0398017	0	#NAME?	0	1	1	no
ENSG00000128564.5	VGF	chr7:100805789-100808874	0	0	0	0	0	0	0	0	0	0	0	0.629033	NOTEST	0.104839	0	#NAME?	0	1	1	no
ENSG00000128594.3	LRRC4	chr7:127292233-127732659	0	0	0	0	0	0	0	0	0	0.124396	0	0	NOTEST	0.0207327	0	#NAME?	0	1	1	no
ENSG00000128714.5	HOXD13	chr2:176957618-176960666	0	0	0	0	0	0	0.451975	0	0	0	0	0	NOTEST	0.0753292	0	#NAME?	0	1	1	no
ENSG00000129048.6	ACKR4	chr3:132276981-132396941	0	0	0	0	0	0	0	0	0.433513	0	0	0	NOTEST	0.0722522	0	#NAME?	0	1	1	no
ENSG00000129946.6	SHC2	chr19:416582-460996	0	0	0	0	0	0	0	0.728636	0	0	0	0	NOTEST	0.121439	0	#NAME?	0	1	1	no
ENSG00000129990.10	SYT5	chr19:55663137-55691809	0	0	0	0	0	0	0	0.551985	0	0	0	0	NOTEST	0.0919976	0	#NAME?	0	1	1	no
ENSG00000130201.3	EXOC3L2	chr19:45682002-45737469	0	0	0	0	0	0	0.707719	0	0	0	0	0	NOTEST	0.117953	0	#NAME?	0	1	1	no
ENSG00000130294.10	KIF1A	chr2:241653180-241759725	0	0	0	0	0	0	0.0841471	0	0	0	0	0	NOTEST	0.0140245	0	#NAME?	0	1	1	no
ENSG00000130477.10	UNC13A	chr19:17712136-17799401	0	0	0	0	0	0	0	0.0769308	0	0	0	0	NOTEST	0.0128218	0	#NAME?	0	1	1	no
ENSG00000130518.12	KIAA1683	chr19:18367907-18385319	0	0	0	0	0	0	0.203154	0	0	0	0.181669	0.249172	NOTEST	0.105666	0	#NAME?	0	1	1	no
ENSG00000130598.11	TNNI2	chr11:1860218-1862910	0	0	0	0	0	0	0	0	0	0	1.49036	1.39433	NOTEST	0.480782	0	#NAME?	0	1	1	no
ENSG00000130700.6	GATA5	chr20:61038552-61051026	0	0	0	0	0	0	0	0	0	0	0.321128	0	NOTEST	0.0535214	0	#NAME?	0	1	1	no
ENSG00000130948.5	HSD17B3	chr9:98997587-99064434	0	0	0	0	0	0	0.847612	0	0	0	0	0	NOTEST	0.141269	0	#NAME?	0	1	1	no
ENSG00000131019.6	ULBP3	chr6:150384285-150390231	0	0	0	0	0	0	0.789155	0	0	0	0	0	NOTEST	0.131526	0	#NAME?	0	1	1	no
ENSG00000131097.2	HIGD1B	chr17:42923720-42977030	0	0	0	0	0	0	0	0	1.30814	0	0	0	NOTEST	0.218023	0	#NAME?	0	1	1	no
ENSG00000131831.13	RAI2	chrX:17818168-17879457	0	0	0	0	0	0	0	0	0	0	0.352391	0	NOTEST	0.0587318	0	#NAME?	0	1	1	no
ENSG00000131941.3	RHPN2	chr19:33469498-33555794	0	0	0	0	0	0	0	0.175628	0.158759	0.143001	0.301663	0	NOTEST	0.129842	0	#NAME?	0	1	1	no
ENSG00000132000.7	PODNL1	chr19:14042284-14072254	0	0	0	0	0	0	0	3.6948	0	0	0	0	NOTEST	0.6158	0	#NAME?	0	1	1	no
ENSG00000132031.8	MATN3	chr2:20189977-20212455	0	0	0	0	0	0	0.237572	0	0	0	0	0	NOTEST	0.0395953	0	#NAME?	0	1	1	no
ENSG00000132185.12	FCRLA	chr1:161676761-161684142	0	0	0	0	0	0	0	0	0	0	0.89242	0	NOTEST	0.148737	0	#NAME?	0	1	1	no
ENSG00000132821.7	VSTM2L	chr20:36531498-36573752	0	0	0	0	0	0	0	0	0.607362	0	0	0	NOTEST	0.101227	0	#NAME?	0	1	1	no
ENSG00000132911.4	NMUR2	chr5:151771092-151812929	0	0	0	0	0	0	0	0	0	0.226234	0	0	NOTEST	0.0377056	0	#NAME?	0	1	1	no
ENSG00000132932.12	ATP8A2	chr13:25946208-26599989	0	0	0	0	0	0	0	0	0	0.118035	0.0953831	0	NOTEST	0.0355697	0	#NAME?	0	1	1	no
ENSG00000133124.10	IRS4	chrX:107963178-107982133	0	0	0	0	0	0	0.239211	0	0	0	0.767579	0.56348	NOTEST	0.261712	0	#NAME?	0	1	1	no
ENSG00000133661.11	SFTPD	chr10:81697495-81708859	0	0	0	0	0	0	0	0	0	0	2.48821	0	NOTEST	0.414701	0	#NAME?	0	1	1	no
ENSG00000133710.11	SPINK5	chr5:147443534-147516852	0	0	0	0	0	0	0.183842	0	0	0	0	0	NOTEST	0.0306403	0	#NAME?	0	1	1	no
ENSG00000133937.3	GSC	chr14:95234552-95236562	0	0	0	0	0	0	0	0	0	0	0	1.09793	NOTEST	0.182988	0	#NAME?	0	1	1	no
ENSG00000134183.7	GNAT2	chr1:110145888-110155679	0	0	0	0	0	0	0.565309	0	0	0	0	0	NOTEST	0.0942182	0	#NAME?	0	1	1	no
ENSG00000134376.10	CRB1	chr1:197170591-197447585	0	0	0	0	0	0	0	0	0	0	0	0.154547	NOTEST	0.0257578	0	#NAME?	0	1	1	no
ENSG00000134780.5	DAGLA	chr11:61447904-61634826	0	0	0	0	0	0	0	0	0	0	0	0.0970397	NOTEST	0.0161733	0	#NAME?	0	1	1	no
ENSG00000135100.13	HNF1A	chr12:121406415-121454305	0	0	0	0	0	0	0.3854	0	0	0.158289	0	0.160864	NOTEST	0.117425	0	#NAME?	0	1	1	no
ENSG00000135363.7	LMO2	chr11:33880121-33913836	0	0	0	0	0	0	0	0	0	0.405864	0	0	NOTEST	0.0676441	0	#NAME?	0	1	1	no
ENSG00000135447.12	PPP1R1A	chr12:54943133-54982443	0	0	0	0	0	0	0	0	0	0.1758	0	0	NOTEST	0.0293001	0	#NAME?	0	1	1	no
ENSG00000135477.7	KRT121P	chr12:52643083-52702947	0	0	0	0	0	0	0	0	0	0	0	0.522924	NOTEST	0.0871541	0	#NAME?	0	1	1	no
ENSG00000135625.6	EGR4	chr2:73518057-73520833	0	0	0	0	0	0	0	0	0	0.529898	0.705798	0	NOTEST	0.205949	0	#NAME?	0	1	1	no
ENSG00000135636.9	DYSF	chr2:71680851-71913898	0	0	0	0	0	0	0	0	0	0	0	0.149313	NOTEST	0.0248855	0	#NAME?	0	1	1	no
ENSG00000136110.8	LECT1	chr13:53277398-53313947	0	0	0	0	0	0	0	0	0.463886	0	0	0	NOTEST	0.0773144	0	#NAME?	0	1	1	no
ENSG00000136367.12	ZFHX2	chr14:23980968-24048009	0	0	0	0	0	0	0	0	0.247769	0	0.131403	2.03891	NOTEST	0.403014	0	#NAME?	0	1	1	no
ENSG00000136574.13	GATA4	chr8:11534467-11617511	0	0	0	0	0	0	0	0.403426	0	0	0	0	NOTEST	0.0672376	0	#NAME?	0	1	1	no
ENSG00000136931.5	NR5A1	chr9:127243515-127269709	0	0	0	0	0	0	0	0	0	0	0	0.219247	NOTEST	0.0365411	0	#NAME?	0	1	1	no
ENSG00000137441.7	FGFBP2	chr4:15961865-16086001	0	0	0	0	0	0	0.820304	0	0	0	1.37143	0	NOTEST	0.365289	0	#NAME?	0	1	1	no
ENSG00000137474.15	MYO7A	chr11:76839309-76926284	0	0	0	0	0	0	0	0	0	0	0.104297	0.223231	NOTEST	0.054588	0	#NAME?	0	1	1	no
ENSG00000137558.3	PI15	chr8:75711018-75779174	0	0	0	0	0	0	0	0	0	0	0.0548238	0	NOTEST	0.0091373	0	#NAME?	0	1	1	no
ENSG00000137571.6	SLCO5A1	chr8:70579281-70767206	0	0	0	0	0	0	0	0.81651	0	0	0	0	NOTEST	0.136085	0	#NAME?	0	1	1	no
ENSG00000137707.9	BTG4	chr11:111338250-111383079	0	0	0	0	0	0	1.11081	0.952455	0	0	0.477701	0	NOTEST	0.423495	0	#NAME?	0	1	1	no
ENSG00000138755.5	CXCL9	chr4:76871068-76928641	0	0	0	0	0	0	0	0.68654	0	0	0	0	NOTEST	0.114423	0	#NAME?	0	1	1	no
ENSG00000139200.9	PIANP	chr12:6802957-6809966	0	0	0	0	0	0	0	0.350122	0.322929	0.257126	0	0	NOTEST	0.15503	0	#NAME?	0	1	1	no
ENSG00000139540.7	SLC39A5	chr12:56623846-56652175	0	0	0	0	0	0	0	0	0	0	0.360621	0	NOTEST	0.0601035	0	#NAME?	0	1	1	no
ENSG00000139547.6	RDH16	chr12:57345218-57353158	0	0	0	0	0	0	0.222974	0	0.207265	0.329514	0.362633	0	NOTEST	0.187064	0	#NAME?	0	1	1	no
ENSG00000139835.9	GRTP1	chr13:113978504-114018446	0	0	0	0	0	0	0	0	0	0.542557	0	0	NOTEST	0.0904262	0	#NAME?	0	1	1	no
ENSG00000139910.15	NOVA1	chr14:26915093-27066960	0	0	0	0	0	0	0	0	0	0	0.118988	0	NOTEST	0.0198313	0	#NAME?	0	1	1	no
ENSG00000139985.5	ADAM21	chr14:70892528-71014181	0	0	0	0	0	0	0.236999	0	0	0	0	0	NOTEST	0.0394999	0	#NAME?	0	1	1	no
ENSG00000139988.5	RDH12	chr14:68168602-68201169	0	0	0	0	0	0	0	0.457962	0	0	0	0	NOTEST	0.0763271	0	#NAME?	0	1	1	no
ENSG00000140015.15	KCNH5	chr14:63173286-63568755	0	0	0	0	0	0	0.423206	0	0	0	0	0	NOTEST	0.0705343	0	#NAME?	0	1	1	no
ENSG00000140022.5	STON2	chr14:81726999-81893748	0	0	0	0	0	0	0	0	0.113248	0	0.177	0	NOTEST	0.0483748	0	#NAME?	0	1	1	no
ENSG00000140057.4	AK7	chr14:96858447-96955764	0	0	0	0	0	0	0	0.161962	0.145628	0	0	0	NOTEST	0.051265	0	#NAME?	0	1	1	no
ENSG00000140470.9	ADAMTS17	chr15:100510419-100882210	0	0	0	0	0	0	0.132252	0	0.127801	0.0943699	0	0.205568	NOTEST	0.0933317	0	#NAME?	0	1	1	no
ENSG00000140675.8	SLC5A2	chr16:31494438-31519734	0	0	0	0	0	0	0	0	0	0.321586	0	0	NOTEST	0.0535977	0	#NAME?	0	1	1	no
ENSG00000141738.9	GRB7	chr17:37894179-37903544	0	0	0	0	0	0	0	0	0	0	0.439059	0	NOTEST	0.0731766	0	#NAME?	0	1	1	no
ENSG00000141744.3	PNMT	chr17:37824233-37826728	0	0	0	0	0	0	0	0	0	1.1143	0	0	NOTEST	0.185716	0	#NAME?	0	1	1	no
ENSG00000142319.14	SLC6A3	chr5:1392908-1445545	0	0	0	0	0	0	0	0	0.312127	0	0	0	NOTEST	0.0520211	0	#NAME?	0	1	1	no
ENSG00000142583.13	SLC2A5	chr1:9095165-9129775	0	0	0	0	0	0	0	0	0.705055	0	0	0	NOTEST	0.117509	0	#NAME?	0	1	1	no
ENSG00000142700.7	DMRTA2	chr1:50883221-50889172	0	0	0	0	0	0	0	0	0	0	0.331922	0	NOTEST	0.0553203	0	#NAME?	0	1	1	no
ENSG00000143028.7	SYPL2	chr1:110009179-110024759	0	0	0	0	0	0	0	0	0.3923	0	0.174514	0	NOTEST	0.0944689	0	#NAME?	0	1	1	no
ENSG00000143036.12	SLC44A3	chr1:95285897-95360802	0	0	0	0	0	0	0	0	0	0.279245	0	0.30776	NOTEST	0.0978342	0	#NAME?	0	1	1	no
ENSG00000143067.4	ZNF697	chr1:120162044-120190396	0	0	0	0	0	0	0.162521	0	0	0	0	0	NOTEST	0.0270868	0	#NAME?	0	1	1	no
ENSG00000143196.4	DPT	chr1:168664696-168698502	0	0	0	0	0	0	0.385525	0	0	0	0	0	NOTEST	0.0642542	0	#NAME?	0	1	1	no
ENSG00000143217.7	PVRL4	chr1:161040784-161059389	0	0	0	0	0	0	0	0	0.891826	0	0	0	NOTEST	0.148638	0	#NAME?	0	1	1	no
ENSG00000143546.5	S100A8	chr1:153362507-153363664	0	0	0	0	0	0	1.10646	0	0	0	0	0	NOTEST	0.18441	0	#NAME?	0	1	1	no
ENSG00000143603.14	KCNN3	chr1:154669930-154842756	0	0	0	0	0	0	0	0	0	0	0.431116	0	NOTEST	0.0718526	0	#NAME?	0	1	1	no
ENSG00000143768.7	LEFTY2	chr1:226124110-226129189	0	0	0	0	0	0	0	0	0	0	0	0.304867	NOTEST	0.0508112	0	#NAME?	0	1	1	no
ENSG00000143845.10	ETNK2	chr1:204100189-204121307	0	0	0	0	0	0	0	0.332144	0	0	0	0	NOTEST	0.0553574	0	#NAME?	0	1	1	no
ENSG00000143850.8	PLEKHA6	chr1:204187978-204329044	0	0	0	0	0	0	0.132796	0.1559	0	0	0	0	NOTEST	0.048116	0	#NAME?	0	1	1	no
ENSG00000143869.5	GDF7	chr2:20866423-20873418	0	0	0	0	0	0	0	0	0	0.221358	0	0	NOTEST	0.036893	0	#NAME?	0	1	1	no
ENSG00000144218.14	AFF3	chr2:100162322-100759201	0	0	0	0	0	0	0	0	0.0602907	0	0	0	NOTEST	0.0100485	0	#NAME?	0	1	1	no
ENSG00000144278.10	GALNT13	chr2:154728425-155313950	0	0	0	0	0	0	0	0	0	0.0793425	0	0	NOTEST	0.0132237	0	#NAME?	0	1	1	no
ENSG00000144481.12	TRPM8	chr2:234826042-234928166	0	0	0	0	0	0	0	0	0	0.078054	0	0	NOTEST	0.013009	0	#NAME?	0	1	1	no
ENSG00000144644.10	GADL1	chr3:30767691-30936257	0	0	0	0	0	0	0	0	0	0.0838398	0.0991228	0	NOTEST	0.0304938	0	#NAME?	0	1	1	no
ENSG00000144648.10	ACKR2	chr3:42846243-43099176	0	0	0	0	0	0	0	0	0	0	0	0.220706	NOTEST	0.0367843	0	#NAME?	0	1	1	no
ENSG00000144668.7	ITGA9	chr3:37493605-37903271	0	0	0	0	0	0	0.156583	0	0	0	0.0600544	0.0642846	NOTEST	0.0468203	0	#NAME?	0	1	1	no
ENSG00000144834.8	TAGLN3	chr3:111717510-111732734	0	0	0	0	0	0	0	0	1.3548	0	0	0	NOTEST	0.225799	0	#NAME?	0	1	1	no
ENSG00000144962.6	SPATA16	chr3:172607147-172859058	0	0	0	0	0	0	0	0	0	0	0	0.287927	NOTEST	0.0479878	0	#NAME?	0	1	1	no
ENSG00000145002.8	FAM86B2	chr8:12282912-12293915	0	0	0	0	0	0	0	0	0	0.507015	0	0	NOTEST	0.0845025	0	#NAME?	0	1	1	no
ENSG00000145391.9	SETD7	chr4:140417094-140477928	0	0	0	0	0	0	0.121003	0.107305	0	0	0.091205	0	NOTEST	0.0532521	0	#NAME?	0	1	1	no
ENSG00000145555.10	MYO10	chr5:16665394-16936372	0	0	0	0	0	0	0	0	0.165414	0	0	0	NOTEST	0.027569	0	#NAME?	0	1	1	no
ENSG00000145936.4	KCNMB1	chr5:169780490-170163636	0	0	0	0	0	0	0.13077	0	0	0	0	0	NOTEST	0.021795	0	#NAME?	0	1	1	no
ENSG00000146006.7	LRRTM2	chr5:138089109-138270723	0	0	0	0	0	0	0	0	0	0.0662461	0	0	NOTEST	0.011041	0	#NAME?	0	1	1	no
ENSG00000146216.7	TTBK1	chr6:43211417-43255997	0	0	0	0	0	0	0.128038	0	0	0	0	0	NOTEST	0.0213397	0	#NAME?	0	1	1	no
ENSG00000146267.11	FAXC	chr6:99719044-99797531	0	0	0	0	0	0	0	0	0	0	0.830999	0	NOTEST	0.1385	0	#NAME?	0	1	1	no
ENSG00000146592.12	CREB5	chr7:28338939-28865511	0	0	0	0	0	0	0.0709743	0	0	0	0	0	NOTEST	0.011829	0	#NAME?	0	1	1	no
ENSG00000146809.8	ASB15	chr7:123207063-123277951	0	0	0	0	0	0	0	0	0	0	0.169962	0	NOTEST	0.0283271	0	#NAME?	0	1	1	no
ENSG00000147027.3	TMEM47	chrX:34645180-34675405	0	0	0	0	0	0	0	0	0	0	0	0.135997	NOTEST	0.0226661	0	#NAME?	0	1	1	no
ENSG00000147432.2	CHRNB3	chr8:42552518-42592550	0	0	0	0	0	0	0	0	0	0	0	2.49325	NOTEST	0.415542	0	#NAME?	0	1	1	no
ENSG00000147676.9	MAL2	chr8:120220609-120259055	0	0	0	0	0	0	0	0	0.136881	0	0	0	NOTEST	0.0228136	0	#NAME?	0	1	1	no
ENSG00000147862.10	NFIB	chr9:14081841-14398982	0	0	0	0	0	0	0	0	0.278195	0.235213	0	0	NOTEST	0.085568	0	#NAME?	0	1	1	no
ENSG00000148143.8	ZNF462	chr9:109625377-109865269	0	0	0	0	0	0	0	0	0.141186	0.315466	0	0	NOTEST	0.0761086	0	#NAME?	0	1	1	no
ENSG00000148408.8	CACNA1B	chr9:140762376-141019076	0	0	0	0	0	0	0	0	0	0	0.102071	0	NOTEST	0.0170118	0	#NAME?	0	1	1	no
ENSG00000148426.8	PROSER2	chr10:11865337-11936699	0	0	0	0	0	0	0	1.75218	0	1.11567	1.39665	0	NOTEST	0.710749	0	#NAME?	0	1	1	no
ENSG00000149294.12	NCAM1	chr11:112830001-113149158	0	0	0	0	0	0	0	0	0	0	0	0.10195	NOTEST	0.0169917	0	#NAME?	0	1	1	no
ENSG00000149418.6	ST14	chr11:130029456-130080271	0	0	0	0	0	0	0	0.314709	0.565602	0	0.221362	0	NOTEST	0.183612	0	#NAME?	0	1	1	no
ENSG00000149516.9	MS4A3	chr11:59824059-59838601	0	0	0	0	0	0	2.74789	0	0	0	0	0	NOTEST	0.457982	0	#NAME?	0	1	1	no
ENSG00000149635.2	OCSTAMP	chr20:45169584-45179213	0	0	0	0	0	0	0	0	0	0	0.341131	0	NOTEST	0.0568551	0	#NAME?	0	1	1	no
ENSG00000149656.4	LINC00266-1	chr20:62887093-62934912	0	0	0	0	0	0	0	0	0	0	0.88753	0	NOTEST	0.147922	0	#NAME?	0	1	1	no
ENSG00000149716.8	ORAOV1	chr11:69480330-69490184	0	0	0	0	0	0	0	0	0	0	0.28729	0	NOTEST	0.0478816	0	#NAME?	0	1	1	no
ENSG00000150201.10	FXYD4	chr10:43867089-43871780	0	0	0	0	0	0	0	0	0	0.894516	0	0	NOTEST	0.149086	0	#NAME?	0	1	1	no
ENSG00000150394.9	CDH8	chr16:61681145-62070739	0	0	0	0	0	0	0.155616	0	0	0	0	0	NOTEST	0.025936	0	#NAME?	0	1	1	no
ENSG00000150540.9	HNMT	chr2:138721589-138773930	0	0	0	0	0	0	0	1.43479	0	0	0	0	NOTEST	0.239131	0	#NAME?	0	1	1	no
ENSG00000150681.5	RGS18	chr1:192127586-192154945	0	0	0	0	0	0	0.319431	0	0	0	0	0	NOTEST	0.0532385	0	#NAME?	0	1	1	no
ENSG00000151338.14	MIPOL1	chr14:37667154-38021566	0	0	0	0	0	0	0	0.284396	0	0	0	0	NOTEST	0.0473994	0	#NAME?	0	1	1	no
ENSG00000151640.8	DPYSL4	chr10:134000403-134019280	0	0	0	0	0	0	0	0	0.414541	0	0.360587	0	NOTEST	0.129188	0	#NAME?	0	1	1	no
ENSG00000151846.7	PABPC3	chr13:25670299-25673389	0	0	0	0	0	0	0.252081	0	0	0	0	0	NOTEST	0.0420134	0	#NAME?	0	1	1	no
ENSG00000151967.14	SCHIP1	chr3:158680023-159615155	0	0	0	0	0	0	0	0	0	0	1.12958	0	NOTEST	0.188263	0	#NAME?	0	1	1	no
ENSG00000152078.5	TMEM56	chr1:95582893-95729610	0	0	0	0	0	0	0	0	0	0.0584832	0	0	NOTEST	0.0097472	0	#NAME?	0	1	1	no
ENSG00000152503.5	TRIM36	chr5:114460458-114516243	0	0	0	0	0	0	0	0	0	0	0	0.286233	NOTEST	0.0477054	0	#NAME?	0	1	1	no
ENSG00000152580.8	IGSF10	chr3:150804180-151176497	0	0	0	0	0	0	0.0510682	0	0	0	0	0	NOTEST	0.00851137	0	#NAME?	0	1	1	no
ENSG00000152583.8	SPARCL1	chr4:88394486-88450656	0	0	0	0	0	0	0	0	0	0	0.203375	0	NOTEST	0.0338958	0	#NAME?	0	1	1	no
ENSG00000152804.6	HHEX	chr10:94447944-94455403	0	0	0	0	0	0	0	0	0.21514	0	0	0	NOTEST	0.0358567	0	#NAME?	0	1	1	no
ENSG00000153060.3	TEKT5	chr16:10721357-10788802	0	0	0	0	0	0	0	0	0	1.60281	0	0	NOTEST	0.267135	0	#NAME?	0	1	1	no
ENSG00000153157.8	SYCP2L	chr6:10747991-10974542	0	0	0	0	0	0	0	0.247884	0	0.197385	0	0	NOTEST	0.0742115	0	#NAME?	0	1	1	no
ENSG00000153246.7	PLA2R1	chr2:160788518-160919121	0	0	0	0	0	0	0.127807	0	0	0	0	0	NOTEST	0.0213011	0	#NAME?	0	1	1	no
ENSG00000153495.6	TEX29	chr13:111973014-111996594	0	0	0	0	0	0	0	0	1.56529	0	0	1.30335	NOTEST	0.478106	0	#NAME?	0	1	1	no
ENSG00000153684.10	GOLGA8F	chr15:28623783-28637170	0	0	0	0	0	0	0	0.0879202	0	0.0782358	0	0	NOTEST	0.0276927	0	#NAME?	0	1	1	no
ENSG00000153789.8	FAM92B	chr16:85131964-85146114	0	0	0	0	0	0	0	0	0	0	0	0.337299	NOTEST	0.0562165	0	#NAME?	0	1	1	no
ENSG00000153902.9	LGI4	chr19:35615416-35645204	0	0	0	0	0	0	0	0	0	0.343357	0	0	NOTEST	0.0572261	0	#NAME?	0	1	1	no
ENSG00000153993.9	SEMA3D	chr7:84624868-84816171	0	0	0	0	0	0	0.519526	0	0	0	0	0	NOTEST	0.0865877	0	#NAME?	0	1	1	no
ENSG00000154040.16	CABYR	chr18:21718941-21977823	0	0	0	0	0	0	0	0	0	0	0.815876	0	NOTEST	0.135979	0	#NAME?	0	1	1	no
ENSG00000154146.8	NRGN	chr11:124609741-124617106	0	0	0	0	0	0	0	0	0.990543	0	0	0	NOTEST	0.165091	0	#NAME?	0	1	1	no
ENSG00000154252.11	GAL3ST2	chr2:242716239-242743623	0	0	0	0	0	0	0	0	0	0	1.15647	0	NOTEST	0.192745	0	#NAME?	0	1	1	no
ENSG00000154258.12	ABCA9	chr17:66970628-67057205	0	0	0	0	0	0	0.105038	0	0	0	0	0	NOTEST	0.0175064	0	#NAME?	0	1	1	no
ENSG00000154262.8	ABCA6	chr17:67074842-67138029	0	0	0	0	0	0	0	0	0.266443	0.321745	0	0	NOTEST	0.0980314	0	#NAME?	0	1	1	no
ENSG00000154548.8	SRSF12	chr6:89805677-89827800	0	0	0	0	0	0	0	0	0.105337	0	0	0	NOTEST	0.0175561	0	#NAME?	0	1	1	no
ENSG00000154655.10	L3MBTL4	chr18:5954704-6414910	0	0	0	0	0	0	0	0	0	0.167834	0.192041	0.206523	NOTEST	0.0943996	0	#NAME?	0	1	1	no
ENSG00000154768.4	C17orf50	chr17:34087915-34092098	0	0	0	0	0	0	0	0	0	0	0	2.15018	NOTEST	0.358363	0	#NAME?	0	1	1	no
ENSG00000154898.11	CCDC144CP	chr17:19912656-20241399	0	0	0	0	0	0	0	0.183435	0	0	0	0.204372	NOTEST	0.0646344	0	#NAME?	0	1	1	no
ENSG00000155066.11	PROM2	chr2:95940200-95957056	0	0	0	0	0	0	0	0.331605	0	0	0	0	NOTEST	0.0552676	0	#NAME?	0	1	1	no
ENSG00000155367.11	PPM1J	chr1:113243727-113258099	0	0	0	0	0	0	0	0	0	0	0.618456	0	NOTEST	0.103076	0	#NAME?	0	1	1	no
ENSG00000155530.2	LRGUK	chr7:133812051-133949343	0	0	0	0	0	0	0	0	0	0	0	0.202666	NOTEST	0.0337776	0	#NAME?	0	1	1	no
ENSG00000155719.12	OTOA	chr16:21689834-21772050	0	0	0	0	0	0	0	0	0	0	0.193354	0	NOTEST	0.0322257	0	#NAME?	0	1	1	no
ENSG00000155754.10	ALS2CR11	chr2:202352147-202483901	0	0	0	0	0	0	0.124595	0	0	0	0	0	NOTEST	0.0207658	0	#NAME?	0	1	1	no
ENSG00000155761.9	SPAG17	chr1:118472342-118727846	0	0	0	0	0	0	0.093703	0	0	0	0	0	NOTEST	0.0156172	0	#NAME?	0	1	1	no
ENSG00000156049.6	GNA14	chr9:80037994-80263223	0	0	0	0	0	0	0	0	0	0	0	0.312353	NOTEST	0.0520588	0	#NAME?	0	1	1	no
ENSG00000156194.13	PPEF2	chr4:76781024-76823724	0	0	0	0	0	0	0	0	0.166118	0.136551	0	0	NOTEST	0.0504449	0	#NAME?	0	1	1	no
ENSG00000156218.8	ADAMTSL3	chr15:84322837-84708594	0	0	0	0	0	0	0.0868815	0	0	0	0	0	NOTEST	0.0144803	0	#NAME?	0	1	1	no
ENSG00000156219.12	ART3	chr4:76932352-77033955	0	0	0	0	0	0	0	0	0	0	0.346968	0	NOTEST	0.057828	0	#NAME?	0	1	1	no
ENSG00000156463.13	SH3RF2	chr5:145316141-145461354	0	0	0	0	0	0	0	0	0	0.189944	0	0.214292	NOTEST	0.0673727	0	#NAME?	0	1	1	no
ENSG00000156886.11	ITGAD	chr16:31404632-31437826	0	0	0	0	0	0	0	0	0	0	0	0.262393	NOTEST	0.0437322	0	#NAME?	0	1	1	no
ENSG00000157064.6	NMNAT2	chr1:183217371-183387737	0	0	0	0	0	0	0.523901	0	0	0	0	0	NOTEST	0.0873168	0	#NAME?	0	1	1	no
ENSG00000157211.10	CDCP2	chr1:54598746-54872092	0	0	0	0	0	0	0.258757	0	0	0	0	0	NOTEST	0.0431261	0	#NAME?	0	1	1	no
ENSG00000157542.8	KCNJ6	chr21:38979677-39288749	0	0	0	0	0	0	0.028173	0	0	0	0	0	NOTEST	0.0046955	0	#NAME?	0	1	1	no
ENSG00000157551.13	KCNJ15	chr21:39628662-39679279	0	0	0	0	0	0	0	0	0	0	0	0.23162	NOTEST	0.0386034	0	#NAME?	0	1	1	no
ENSG00000157657.10	ZNF618	chr9:116638561-116818871	0	0	0	0	0	0	0	0	0	0.211971	0	0	NOTEST	0.0353285	0	#NAME?	0	1	1	no
ENSG00000157890.13	MEGF11	chr15:66187416-66546085	0	0	0	0	0	0	0	0	0	0	0	0.070013	NOTEST	0.0116688	0	#NAME?	0	1	1	no
ENSG00000158077.4	NLRP14	chr11:7041676-7092539	0	0	0	0	0	0	0	0.276524	0	0	0	0	NOTEST	0.0460873	0	#NAME?	0	1	1	no
ENSG00000158220.9	ESYT3	chr3:138153454-138200528	0	0	0	0	0	0	0	0	0	0.0953392	0.106295	0	NOTEST	0.0336057	0	#NAME?	0	1	1	no
ENSG00000158296.9	SLC13A3	chr20:45186462-45298778	0	0	0	0	0	0	0	0	0.220132	0.126394	0	0	NOTEST	0.0577543	0	#NAME?	0	1	1	no
ENSG00000158445.7	KCNB1	chr20:47980413-48099184	0	0	0	0	0	0	0	0.0451785	0	0	0	0	NOTEST	0.00752974	0	#NAME?	0	1	1	no
ENSG00000158683.3	PKD1L1	chr7:47814249-47988088	0	0	0	0	0	0	0	0	0.0616496	0	0	0	NOTEST	0.0102749	0	#NAME?	0	1	1	no
ENSG00000158887.11	MPZ	chr1:161274524-161279762	0	0	0	0	0	0	0.797229	2.05451	1.05241	0	0	0	NOTEST	0.650692	0	#NAME?	0	1	1	no
ENSG00000159166.9	LAD1	chr1:201349965-201368736	0	0	0	0	0	0	0	0	0.326721	0	0	0	NOTEST	0.0544534	0	#NAME?	0	1	1	no
ENSG00000159307.14	SCUBE1	chr22:43593288-43739394	0	0	0	0	0	0	0	0	0	0	0.132421	0	NOTEST	0.0220701	0	#NAME?	0	1	1	no
ENSG00000159516.8	SPRR2G	chr1:153122057-153123345	0	0	0	0	0	0	1.74619	2.06304	0	0	0	1.46332	NOTEST	0.878757	0	#NAME?	0	1	1	no
ENSG00000159708.13	LRRC36	chr16:67360700-67419103	0	0	0	0	0	0	0	0	0	0	0.457585	0	NOTEST	0.0762642	0	#NAME?	0	1	1	no
ENSG00000160161.5	CILP2	chr19:19649056-19657468	0	0	0	0	0	0	0.296548	0	0	1.16048	0.278988	0	NOTEST	0.289336	0	#NAME?	0	1	1	no
ENSG00000160188.5	RSPH1	chr21:43892595-43918313	0	0	0	0	0	0	0	0	0	0.64311	0	0	NOTEST	0.107185	0	#NAME?	0	1	1	no
ENSG00000160224.12	AIRE	chr21:45705762-45718102	0	0	0	0	0	0	3.15975	0.828123	1.44637	0.48741	1.16491	1.42838	NOTEST	1.41916	0	#NAME?	0	1	1	no
ENSG00000160321.10	ZNF208	chr19:22115759-22193751	0	0	0	0	0	0	0	0	0	0.0738846	0	0	NOTEST	0.0123141	0	#NAME?	0	1	1	no
ENSG00000160678.7	S100A1	chr1:153591274-153618782	0	0	0	0	0	0	0	0	0	0.184684	0	1.61615	NOTEST	0.300139	0	#NAME?	0	1	1	no
ENSG00000160870.8	CYP3A7	chr7:99302666-99332719	0	0	0	0	0	0	0.27649	0	0	0	0	0.234336	NOTEST	0.0851378	0	#NAME?	0	1	1	no
ENSG00000160951.3	PTGER1	chr19:14583277-14586174	0	0	0	0	0	0	1.61303	0	0	0	1.57429	0	NOTEST	0.531221	0	#NAME?	0	1	1	no
ENSG00000161082.8	CELF5	chr19:3224700-3303001	0	0	0	0	0	0	0	0	0.617011	0	0.153671	0	NOTEST	0.128447	0	#NAME?	0	1	1	no
ENSG00000161574.11	CCL15-CCL14	chr17:34310326-34338658	0	0	0	0	0	0	0	0.831792	0	0	0.654731	0	NOTEST	0.247754	0	#NAME?	0	1	1	no
ENSG00000162390.13	ACOT11	chr1:55007929-55104865	0	0	0	0	0	0	0	0	0	0.200496	0	0	NOTEST	0.0334161	0	#NAME?	0	1	1	no
ENSG00000162415.6	ZSWIM5	chr1:45482070-45771881	0	0	0	0	0	0	0.0935005	0	0	0.130347	0.0739698	0	NOTEST	0.0496362	0	#NAME?	0	1	1	no
ENSG00000162438.7	CTRC	chr1:15764934-15775737	0	0	0	0	0	0	1.37379	0	0	0	0	0	NOTEST	0.228966	0	#NAME?	0	1	1	no
ENSG00000162482.4	AKR7A3	chr1:19609051-19615744	0	0	0	0	0	0	0	0	0	0.832445	0	0	NOTEST	0.138741	0	#NAME?	0	1	1	no
ENSG00000162490.6	DRAXIN	chr1:11751785-11785914	0	0	0	0	0	0	0	0.0955921	0	0.0686324	0.156617	0.078012	NOTEST	0.0664755	0	#NAME?	0	1	1	no
ENSG00000162510.5	MATN1	chr1:31184123-31199674	0	0	0	0	0	0	0	0	0.166338	0	0	0	NOTEST	0.027723	0	#NAME?	0	1	1	no
ENSG00000162526.6	TSSK3	chr1:32826870-32829913	0	0	0	0	0	0	0	0	0	0.951916	0	0	NOTEST	0.158653	0	#NAME?	0	1	1	no
ENSG00000162631.14	NTNG1	chr1:107682628-108026080	0	0	0	0	0	0	0	0	0	0.0939569	0.161826	0	NOTEST	0.0426304	0	#NAME?	0	1	1	no
ENSG00000162738.5	VANGL2	chr1:160370375-160398468	0	0	0	0	0	0	0	0	0	0.0967137	0	0	NOTEST	0.016119	0	#NAME?	0	1	1	no
ENSG00000162849.11	KIF26B	chr1:245318286-245872733	0	0	0	0	0	0	0	0	0	0.0447299	0	0	NOTEST	0.00745499	0	#NAME?	0	1	1	no
ENSG00000162881.5	OXER1	chr2:42989641-42991401	0	0	0	0	0	0	1.09231	0	0	0	0	0	NOTEST	0.182052	0	#NAME?	0	1	1	no
ENSG00000162896.5	PIGR	chr1:207101862-207119811	0	0	0	0	0	0	0	0	0	0	0.280399	0	NOTEST	0.0467331	0	#NAME?	0	1	1	no
ENSG00000163071.6	SPATA18	chr4:52917496-52963458	0	0	0	0	0	0	0.164393	0.255972	0.22349	0.590565	0	0.281594	NOTEST	0.252669	0	#NAME?	0	1	1	no
ENSG00000163092.15	XIRP2	chr2:167744996-168116263	0	0	0	0	0	0	0.112166	0	0	0	0	0	NOTEST	0.0186943	0	#NAME?	0	1	1	no
ENSG00000163263.6	C1orf189	chr1:154171847-154178809	0	0	0	0	0	0	0	0	0	2.32579	0	0	NOTEST	0.387631	0	#NAME?	0	1	1	no
ENSG00000163347.5	CLDN1	chr3:190023489-190040264	0	0	0	0	0	0	0	0	0	0	0.121466	0	NOTEST	0.0202444	0	#NAME?	0	1	1	no
ENSG00000163520.9	FBLN2	chr3:13573823-13679922	0	0	0	0	0	0	0	0	0	0	0	0.13185	NOTEST	0.021975	0	#NAME?	0	1	1	no
ENSG00000163637.7	PRICKLE2	chr3:64053639-64440508	0	0	0	0	0	0	0	0.0734778	0	0	0	0	NOTEST	0.0122463	0	#NAME?	0	1	1	no
ENSG00000163645.10	FAM194A	chr3:150377671-150437933	0	0	0	0	0	0	0.497912	0	0	0	0.687516	0	NOTEST	0.197571	0	#NAME?	0	1	1	no
ENSG00000163746.7	PLSCR2	chr3:146151081-146213741	0	0	0	0	0	0	0	0	0.448156	0	0	0	NOTEST	0.0746927	0	#NAME?	0	1	1	no
ENSG00000163792.5	TCF23	chr2:27371871-27376378	0	0	0	0	0	0	0.59831	0	0	0	0	0	NOTEST	0.0997183	0	#NAME?	0	1	1	no
ENSG00000163909.6	HEYL	chr1:40089824-40105617	0	0	0	0	0	0	0	0	0	0	0	0.160265	NOTEST	0.0267108	0	#NAME?	0	1	1	no
ENSG00000164023.10	SGMS2	chr4:108745718-108899955	0	0	0	0	0	0	0	0	0.285422	0	0	0	NOTEST	0.0475703	0	#NAME?	0	1	1	no
ENSG00000164061.4	BSN	chr3:49591921-49708978	0	0	0	0	0	0	0	0	0.0450924	0	0	0	NOTEST	0.0075154	0	#NAME?	0	1	1	no
ENSG00000164082.10	GRM2	chr3:51741085-51752629	0	0	0	0	0	0	0.462769	1.18336	0.503204	0	0	0	NOTEST	0.358221	0	#NAME?	0	1	1	no
ENSG00000164112.8	TMEM155	chr4:122680087-122687962	0	0	0	0	0	0	0	0.247334	0	0	0	0	NOTEST	0.0412224	0	#NAME?	0	1	1	no
ENSG00000164142.11	FAM160A1	chr4:152330367-152584784	0	0	0	0	0	0	0.155466	0	0	0	0	0	NOTEST	0.025911	0	#NAME?	0	1	1	no
ENSG00000164199.11	GPR98	chr5:89854616-90460038	0	0	0	0	0	0	0	0	0	0	0.0737386	0	NOTEST	0.0122898	0	#NAME?	0	1	1	no
ENSG00000164270.13	HTR4	chr5:147830594-148056798	0	0	0	0	0	0	0	0	0	0	0	0.481822	NOTEST	0.0803036	0	#NAME?	0	1	1	no
ENSG00000164292.8	RHOBTB3	chr5:95036952-95158709	0	0	0	0	0	0	0	0	0	0.0849667	1.44579	0	NOTEST	0.255126	0	#NAME?	0	1	1	no
ENSG00000164344.11	KLKB1	chr4:187148555-187179625	0	0	0	0	0	0	0.351911	0	0	0.214032	0	0.275791	NOTEST	0.140289	0	#NAME?	0	1	1	no
ENSG00000164404.4	GDF9	chr5:132196872-132203723	0	0	0	0	0	0	0.214342	0	0.212594	0	0	0	NOTEST	0.0711559	0	#NAME?	0	1	1	no
ENSG00000164556.7	FAM183B	chr7:38724945-38726637	0	0	0	0	0	0	0	0	1.15341	0	0	0	NOTEST	0.192235	0	#NAME?	0	1	1	no
ENSG00000164588.4	HCN1	chr5:45259348-45696253	0	0	0	0	0	0	0	0	0.0799782	0	0	0	NOTEST	0.0133297	0	#NAME?	0	1	1	no
ENSG00000164743.4	C8orf48	chr8:13415165-13462119	0	0	0	0	0	0	0	0	0	0	0	0.45687	NOTEST	0.076145	0	#NAME?	0	1	1	no
ENSG00000164746.9	C7orf57	chr7:48075107-48100901	0	0	0	0	0	0	0	0	0	0	0	0.71904	NOTEST	0.11984	0	#NAME?	0	1	1	no
ENSG00000164756.8	SLC30A8	chr8:117962511-118188953	0	0	0	0	0	0	0.253737	0	0	0	0.435407	1.96685	NOTEST	0.442665	0	#NAME?	0	1	1	no
ENSG00000164879.6	CA3	chr8:86351055-86393722	0	0	0	0	0	0	0	0	0	0	0.342559	0	NOTEST	0.0570932	0	#NAME?	0	1	1	no
ENSG00000164972.8	C9orf24	chr9:34379016-34397830	0	0	0	0	0	0	0	0	0	4.12587	6.26495	0	NOTEST	1.7318	0	#NAME?	0	1	1	no
ENSG00000165059.5	PRKACG	chr9:71627468-71629039	0	0	0	0	0	0	0	0	0	0	0	0.527468	NOTEST	0.0879114	0	#NAME?	0	1	1	no
ENSG00000165072.9	MAMDC2	chr9:72658496-72873782	0	0	0	0	0	0	0	0	0	0.257049	0	0.158861	NOTEST	0.0693184	0	#NAME?	0	1	1	no
ENSG00000165125.13	TRPV6	chr7:142568955-142590199	0	0	0	0	0	0	0	0	0	0.50456	0	0	NOTEST	0.0840933	0	#NAME?	0	1	1	no
ENSG00000165186.9	PTCHD1	chrX:23352132-23422489	0	0	0	0	0	0	0	0	0	0.028511	0	0	NOTEST	0.00475183	0	#NAME?	0	1	1	no
ENSG00000165204.2	OR1K1	chr9:125562369-125563395	0	0	0	0	0	0	0	0	0.804381	0	0	0	NOTEST	0.134064	0	#NAME?	0	1	1	no
ENSG00000165323.11	FAT3	chr11:92085261-92629618	0	0	0	0	0	0	0.0813989	0	0.0245836	0	0	0.0267447	NOTEST	0.0221212	0	#NAME?	0	1	1	no
ENSG00000165548.6	TMEM63C	chr14:77564439-77725838	0	0	0	0	0	0	0	0	0.121366	0.084518	0	0	NOTEST	0.034314	0	#NAME?	0	1	1	no
ENSG00000165555.5	NOXRED1	chr14:77860363-77889399	0	0	0	0	0	0	0	0	0.241331	0	0	0	NOTEST	0.0402218	0	#NAME?	0	1	1	no
ENSG00000165887.7	ANKRD2	chr10:99332197-99343641	0	0	0	0	0	0	0	0	0	0	0.767254	0	NOTEST	0.127876	0	#NAME?	0	1	1	no
ENSG00000165917.5	RAPSN	chr11:47459307-47470730	0	0	0	0	0	0	0.646208	0	0	0.810771	0.475782	0.540953	NOTEST	0.412286	0	#NAME?	0	1	1	no
ENSG00000165935.5	SMCO2	chr12:27619742-27655118	0	0	0	0	0	0	0	0.73268	0	0	0	0.680698	NOTEST	0.235563	0	#NAME?	0	1	1	no
ENSG00000166257.4	SCN3B	chr11:123499896-123525315	0	0	0	0	0	0	0	0	0.151044	0.0819616	0	0.100374	NOTEST	0.0555632	0	#NAME?	0	1	1	no
ENSG00000166619.8	BLCAP	chr20:36145818-36156333	0	0	0	0	0	0	0	0	1.21252	1.97023	1.22808	0	NOTEST	0.735138	0	#NAME?	0	1	1	no
ENSG00000166803.6	KIAA0101	chr15:64457715-64673709	0	0	0	0	0	0	1.50211	0	0	0	0	0	NOTEST	0.250351	0	#NAME?	0	1	1	no
ENSG00000166819.7	PLIN1	chr15:90207595-90234014	0	0	0	0	0	0	0	0	0	0.212384	0.251671	0	NOTEST	0.0773425	0	#NAME?	0	1	1	no
ENSG00000166866.8	MYO1A	chr12:57403783-57444549	0	0	0	0	0	0	0.236211	0	0	0	0	0.155725	NOTEST	0.0653227	0	#NAME?	0	1	1	no
ENSG00000166947.7	EPB42	chr15:43425721-43513481	0	0	0	0	0	0	0	0	0	1.06847	0	0	NOTEST	0.178079	0	#NAME?	0	1	1	no
ENSG00000167100.10	SAMD14	chr17:48172100-48207246	0	0	0	0	0	0	0.165968	0	0	0	0.54237	0	NOTEST	0.118056	0	#NAME?	0	1	1	no
ENSG00000167131.12	CCDC103	chr17:42977079-42982758	0	0	0	0	0	0	0	0	0	0	0.657823	0	NOTEST	0.109637	0	#NAME?	0	1	1	no
ENSG00000167236.2	CCL23	chr17:34340095-34345005	0	0	0	0	0	0	0	0	0	0	1.54841	0	NOTEST	0.258068	0	#NAME?	0	1	1	no
ENSG00000167646.9	DNAAF3	chr19:55663137-55691809	0	0	0	0	0	0	0	0.746534	0.513119	0	0	0.808463	NOTEST	0.344686	0	#NAME?	0	1	1	no
ENSG00000167653.4	PSCA	chr8:143751725-143764142	0	0	0	0	0	0	0	0	0	0	0	0.513645	NOTEST	0.0856075	0	#NAME?	0	1	1	no
ENSG00000167711.9	SERPINF2	chr17:1646129-1658562	0	0	0	0	0	0	0	0	0	0.615086	0	0	NOTEST	0.102514	0	#NAME?	0	1	1	no
ENSG00000167723.10	TRPV3	chr17:3343312-3461289	0	0	0	0	0	0	0	0	0	0.221272	0	0	NOTEST	0.0368787	0	#NAME?	0	1	1	no
ENSG00000167751.8	KLK2	chr19:51373870-51383823	0	0	0	0	0	0	0.172138	0	0	0	0.597059	0	NOTEST	0.128199	0	#NAME?	0	1	1	no
ENSG00000167880.3	EVPL	chr17:74002925-74023533	0	0	0	0	0	0	0.161378	0	0	0	0	0	NOTEST	0.0268963	0	#NAME?	0	1	1	no
ENSG00000167889.8	MGAT5B	chr17:74864537-74946464	0	0	0	0	0	0	0	0	0	0	0.20822	0	NOTEST	0.0347033	0	#NAME?	0	1	1	no
ENSG00000168263.8	KCNV2	chr9:2717501-2730037	0	0	0	0	0	0	0	0	0	0.310501	0	0	NOTEST	0.0517501	0	#NAME?	0	1	1	no
ENSG00000168447.6	SCNN1B	chr16:23289551-23392620	0	0	0	0	0	0	0	0	0	0.185271	0	0	NOTEST	0.0308785	0	#NAME?	0	1	1	no
ENSG00000168454.10	TXNDC2	chr18:9885762-9889272	0	0	0	0	0	0	0	0	0	0	0	0.224412	NOTEST	0.037402	0	#NAME?	0	1	1	no
ENSG00000168491.5	CCDC110	chr4:186350543-186393417	0	0	0	0	0	0	0	0	0	0	0.217245	0	NOTEST	0.0362075	0	#NAME?	0	1	1	no
ENSG00000168546.6	GFRA2	chr8:21547914-21669869	0	0	0	0	0	0	0	0	0	0	0.881348	0.57343	NOTEST	0.242463	0	#NAME?	0	1	1	no
ENSG00000169031.14	COL4A3	chr2:228029280-228222550	0	0	0	0	0	0	0	0	0	0.0622294	0	0	NOTEST	0.0103716	0	#NAME?	0	1	1	no
ENSG00000169071.10	ROR2	chr9:94325372-94712444	0	0	0	0	0	0	0	0	0	0	0.170494	0	NOTEST	0.0284157	0	#NAME?	0	1	1	no
ENSG00000169122.7	FAM110B	chr8:58907112-59116838	0	0	0	0	0	0	0	0	0	0	0	0.186698	NOTEST	0.0311163	0	#NAME?	0	1	1	no
ENSG00000169224.8	GCSAML	chr1:247670359-247910364	0	0	0	0	0	0	0.629403	0	0	0	0	0	NOTEST	0.1049	0	#NAME?	0	1	1	no
ENSG00000169291.5	SHE	chr1:154451956-154474589	0	0	0	0	0	0	0.110481	0	0	0.0736372	0	0	NOTEST	0.0306863	0	#NAME?	0	1	1	no
ENSG00000169297.6	NR0B1	chrX:30322322-30327715	0	0	0	0	0	0	0.453678	0	0	0	0	0	NOTEST	0.075613	0	#NAME?	0	1	1	no
ENSG00000169327.3	OR5AU1	chr14:21623025-21624222	0	0	0	0	0	0	0	0	0	0	0	0.409449	NOTEST	0.0682415	0	#NAME?	0	1	1	no
ENSG00000169752.12	NRG4	chr15:76235349-76352069	0	0	0	0	0	0	0	0.578807	0	0	0	0	NOTEST	0.0964678	0	#NAME?	0	1	1	no
ENSG00000169891.13	REPS2	chrX:16964813-17171395	0	0	0	0	0	0	0.435043	0	0.058849	0.0564389	1.2004	0.223891	NOTEST	0.329103	0	#NAME?	0	1	1	no
ENSG00000169994.14	MYO7B	chr2:128293377-128395303	0	0	0	0	0	0	0	0	0	0.171996	0	0	NOTEST	0.0286659	0	#NAME?	0	1	1	no
ENSG00000170074.15	FAM153A	chr5:177149147-177221397	0	0	0	0	0	0	0	0.463601	0	0.30997	0	0	NOTEST	0.128929	0	#NAME?	0	1	1	no
ENSG00000170075.8	GPR37L1	chr1:202091985-202113869	0	0	0	0	0	0	0	0	0.109868	0	0	0.0815521	NOTEST	0.0319034	0	#NAME?	0	1	1	no
ENSG00000170236.10	USP50	chr15:50716578-50838905	0	0	0	0	0	0	0	0	0.454448	0	0	0	NOTEST	0.0757413	0	#NAME?	0	1	1	no
ENSG00000170290.3	SLN	chr11:107578103-107595135	0	0	0	0	0	0	0	0	1.0597	0	0	0	NOTEST	0.176616	0	#NAME?	0	1	1	no
ENSG00000170381.8	SEMA3E	chr7:82993221-83278326	0	0	0	0	0	0	0	0	0	0.0636044	0	0	NOTEST	0.0106007	0	#NAME?	0	1	1	no
ENSG00000170615.10	SLC26A5	chr7:102985360-103629963	0	0	0	0	0	0	0.263516	0	0	0	0	0	NOTEST	0.0439193	0	#NAME?	0	1	1	no
ENSG00000170835.10	CEL	chr9:135937364-135947248	0	0	0	0	0	0	0.40368	0	0.485957	0	0	0	NOTEST	0.148273	0	#NAME?	0	1	1	no
ENSG00000170965.5	PLAC1	chrX:133699867-133867666	0	0	0	0	0	0	0	0	0.517501	0	0	0	NOTEST	0.0862502	0	#NAME?	0	1	1	no
ENSG00000171017.6	LRRC8E	chr19:7953389-7968427	0	0	0	0	0	0	0.452653	0	0	0	0	0	NOTEST	0.0754422	0	#NAME?	0	1	1	no
ENSG00000171094.11	ALK	chr2:29415639-30144432	0	0	0	0	0	0	0	0	0	0.0913088	0	0	NOTEST	0.0152181	0	#NAME?	0	1	1	no
ENSG00000171357.5	LURAP1	chr1:46654353-46686933	0	0	0	0	0	0	0	0.821054	0.36581	0	0	0	NOTEST	0.197811	0	#NAME?	0	1	1	no
ENSG00000171435.9	KSR2	chr12:117890816-118406788	0	0	0	0	0	0	0.384567	0	0.0307896	0	0	0	NOTEST	0.0692262	0	#NAME?	0	1	1	no
ENSG00000171481.2	OR1L3	chr9:125437314-125438432	0	0	0	0	0	0	0	0	0	0	0	0.578767	NOTEST	0.0964612	0	#NAME?	0	1	1	no
ENSG00000171532.4	NEUROD2	chr17:37761032-37764196	0	0	0	0	0	0	0	0	0	0	1.23316	0	NOTEST	0.205527	0	#NAME?	0	1	1	no
ENSG00000171570.6	RAB4B-EGLN2	chr19:41277552-41406413	0	0	0	0	0	0	0.989632	10.0257	5.55257	3.0086	0.857827	1.24777	NOTEST	3.61368	0	#NAME?	0	1	1	no
ENSG00000171759.4	PAH	chr12:103230662-103311381	0	0	0	0	0	0	0	0	0	0	0	0.138105	NOTEST	0.0230175	0	#NAME?	0	1	1	no
ENSG00000171811.8	TTC40	chr10:134621895-134756327	0	0	0	0	0	0	0	0	0	0	0.163886	0	NOTEST	0.0273143	0	#NAME?	0	1	1	no
ENSG00000171916.12	LGALS9C	chr17:18380050-18398259	0	0	0	0	0	0	2.91826	0	0	0	2.87929	0.317002	NOTEST	1.01909	0	#NAME?	0	1	1	no
ENSG00000172159.11	FRMD3	chr9:85857904-86153461	0	0	0	0	0	0	0	0.0722922	1.4212	0	0	0.18068	NOTEST	0.279029	0	#NAME?	0	1	1	no
ENSG00000172260.9	NEGR1	chr1:71861622-72748417	0	0	0	0	0	0	0.0508784	0	0	0	0	0.0457579	NOTEST	0.016106	0	#NAME?	0	1	1	no
ENSG00000172457.5	OR9G4	chr11:56510302-56511287	0	0	0	0	0	0	0.727732	0	0	0	0	0	NOTEST	0.121289	0	#NAME?	0	1	1	no
ENSG00000172572.6	PDE3A	chr12:20514665-20837315	0	0	0	0	0	0	0	0	0.0520197	0	0	0	NOTEST	0.00866995	0	#NAME?	0	1	1	no
ENSG00000172640.2	OR10AD1	chr12:48596080-48597170	0	0	0	0	0	0	0	0	0	0.451143	0	0	NOTEST	0.0751905	0	#NAME?	0	1	1	no
ENSG00000173040.8	EVC2	chr4:5544857-5711275	0	0	0	0	0	0	0	0	0	0.153957	0.347594	0	NOTEST	0.0835918	0	#NAME?	0	1	1	no
ENSG00000173077.10	44531	chr9:117904096-118164923	0	0	0	0	0	0	0	0	0	0	0	0.496534	NOTEST	0.0827557	0	#NAME?	0	1	1	no
ENSG00000173088.8	C10orf131	chr10:97471535-97849995	0	0	0	0	0	0	0	0	0	0	0	0.606517	NOTEST	0.101086	0	#NAME?	0	1	1	no
ENSG00000173250.2	GPR151	chr5:145892665-145895753	0	0	0	0	0	0	0	0	0.157041	0	0	0	NOTEST	0.0261735	0	#NAME?	0	1	1	no
ENSG00000173269.9	MMRN2	chr10:88695296-88717620	0	0	0	0	0	0	0.169179	0	0	0	0	0	NOTEST	0.0281964	0	#NAME?	0	1	1	no
ENSG00000173991.5	TCAP	chr17:37820439-37822808	0	0	0	0	0	0	0	0	0	0.250351	0	0	NOTEST	0.0417252	0	#NAME?	0	1	1	no
ENSG00000174236.2	REP15	chr12:27849320-27863703	0	0	0	0	0	0	0	0	0	0.46631	0	0	NOTEST	0.0777184	0	#NAME?	0	1	1	no
ENSG00000174326.7	SLC16A11	chr17:6944948-6947242	0	0	0	0	0	0	0	0	0	0	0	0.636236	NOTEST	0.106039	0	#NAME?	0	1	1	no
ENSG00000174365.15	SNHG11	chr20:37076726-37076858	0	0	0	0	0	0	0	0	0	0	100.403	0	NOTEST	16.7338	0	#NAME?	0	1	1	no
ENSG00000174429.3	ABRA	chr8:107771710-107782473	0	0	0	0	0	0	0	0	0.167443	0.338432	0	0.230381	NOTEST	0.12271	0	#NAME?	0	1	1	no
ENSG00000174599.4	TRAM1L1	chr4:118004717-118006736	0	0	0	0	0	0	0	0	0	0	0	0.378638	NOTEST	0.0631063	0	#NAME?	0	1	1	no
ENSG00000174788.5	PCP2	chr19:7694622-7712759	0	0	0	0	0	0	0	0	3.05667	0	1.14812	0	NOTEST	0.700799	0	#NAME?	0	1	1	no
ENSG00000174871.6	CNIH2	chr11:66036003-66056641	0	0	0	0	0	0	0	0.793843	0	0	0	0	NOTEST	0.132307	0	#NAME?	0	1	1	no
ENSG00000174885.8	NLRP6	chr11:278364-285359	0	0	0	0	0	0	0	0	0	0.396099	0.508731	1.33732	NOTEST	0.373692	0	#NAME?	0	1	1	no
ENSG00000174939.6	ASPHD1	chr16:29911699-29917377	0	0	0	0	0	0	0	0	0	0	0	0.502406	NOTEST	0.0837343	0	#NAME?	0	1	1	no
ENSG00000175003.8	SLC22A1	chr6:160542820-160579750	0	0	0	0	0	0	0	0	0.581113	0	0	0	NOTEST	0.0968522	0	#NAME?	0	1	1	no
ENSG00000175084.7	DES	chr2:220283098-220291461	0	0	0	0	0	0	0	0	0	0	0.347227	0	NOTEST	0.0578712	0	#NAME?	0	1	1	no
ENSG00000175229.6	GAL3ST3	chr11:65809422-65816651	0	0	0	0	0	0	0	0	0	0	0.952681	0	NOTEST	0.15878	0	#NAME?	0	1	1	no
ENSG00000175294.5	CATSPER1	chr11:65784222-65793988	0	0	0	0	0	0	0	0	0	0.204585	0	0	NOTEST	0.0340975	0	#NAME?	0	1	1	no
ENSG00000175336.8	APOF	chr12:56754352-56756607	0	0	0	0	0	0	0	0	0	0.219279	0	0	NOTEST	0.0365465	0	#NAME?	0	1	1	no
ENSG00000175445.10	LPL	chr8:19796481-19824769	0	0	0	0	0	0	0.18966	0.157917	0	0	0.556703	0	NOTEST	0.150713	0	#NAME?	0	1	1	no
ENSG00000175538.6	KCNE3	chr11:74041362-74196787	0	0	0	0	0	0	0	0.151216	0	0	0	0	NOTEST	0.0252026	0	#NAME?	0	1	1	no
ENSG00000175676.11	GOLGA8EP	chr15:23435095-23448420	0	0	0	0	0	0	0	0	0	0	0.0774999	0	NOTEST	0.0129166	0	#NAME?	0	1	1	no
ENSG00000175707.7	C1orf172	chr1:27276052-27286897	0	0	0	0	0	0	0.453314	0	0	0	0	0	NOTEST	0.0755524	0	#NAME?	0	1	1	no
ENSG00000175820.2	CCDC168	chr13:103381800-103389159	0	0	0	0	0	0	0	0	0	0	0	0.0769353	NOTEST	0.0128226	0	#NAME?	0	1	1	no
ENSG00000175920.11	DOK7	chr4:3465032-3503200	0	0	0	0	0	0	0	0	0	0.504313	0	0	NOTEST	0.0840522	0	#NAME?	0	1	1	no
ENSG00000176029.9	C11orf16	chr11:8932685-8954536	0	0	0	0	0	0	0	0	0.433053	0	0	0.301814	NOTEST	0.122478	0	#NAME?	0	1	1	no
ENSG00000176076.6	KCNE1L	chrX:108866928-108868393	0	0	0	0	0	0	0.745173	0	0	0	0	0	NOTEST	0.124196	0	#NAME?	0	1	1	no
ENSG00000176083.13	ZNF683	chr1:26688124-26699266	0	0	0	0	0	0	0	0	0.532834	0	0	1.11379	NOTEST	0.274437	0	#NAME?	0	1	1	no
ENSG00000176294.3	OR4N2	chr14:20295607-20296531	0	0	0	0	0	0	0	0	0	0.561692	0	0	NOTEST	0.0936153	0	#NAME?	0	1	1	no
ENSG00000176402.5	GJC3	chr7:99520891-99546243	0	0	0	0	0	0	0	0	0.758418	0	0	0	NOTEST	0.126403	0	#NAME?	0	1	1	no
ENSG00000176428.5	VPS37D	chr7:73082154-73086442	0	0	0	0	0	0	0	1.1156	0	0	1.80761	0	NOTEST	0.487202	0	#NAME?	0	1	1	no
ENSG00000176641.6	RNF152	chr18:59475295-59560992	0	0	0	0	0	0	0.0646755	0.0482703	0	0	0	0	NOTEST	0.0188243	0	#NAME?	0	1	1	no
ENSG00000176732.6	PFN4	chr2:24338240-24346347	0	0	0	0	0	0	0	0	0	1.27571	0	0	NOTEST	0.212619	0	#NAME?	0	1	1	no
ENSG00000176887.5	SOX11	chr2:5832798-5848227	0	0	0	0	0	0	0.118359	0	0	0	0	0	NOTEST	0.0197265	0	#NAME?	0	1	1	no
ENSG00000176927.10	EFCAB5	chr17:27887564-28513493	0	0	0	0	0	0	0	0	0.23377	0.966519	0.200127	0.275166	NOTEST	0.279264	0	#NAME?	0	1	1	no
ENSG00000177238.9	TRIM72	chr16:31225341-31236510	0	0	0	0	0	0	0	0	0.71162	0	0	0	NOTEST	0.118603	0	#NAME?	0	1	1	no
ENSG00000177369.4	RP1-62O9.3	chr17:47325600-47333811	0	0	0	0	0	0	0.298741	0	0	0	0	0	NOTEST	0.0497901	0	#NAME?	0	1	1	no
ENSG00000177398.14	UMODL1	chr21:43483067-43563563	0	0	0	0	0	0	0	0.128638	0.290746	0	0.109955	0	NOTEST	0.0882231	0	#NAME?	0	1	1	no
ENSG00000177464.4	GPR4	chr19:46030684-46105470	0	0	0	0	0	0	1.78586	0	0	0	0	0	NOTEST	0.297643	0	#NAME?	0	1	1	no
ENSG00000177468.5	OLIG3	chr6:137813335-137815531	0	0	0	0	0	0	0	0.544847	0	0	0.86748	0.797465	NOTEST	0.368299	0	#NAME?	0	1	1	no
ENSG00000177599.8	ZNF491	chr19:11906898-11920437	0	0	0	0	0	0	0	0	0	0	0.175916	0.209544	NOTEST	0.0642432	0	#NAME?	0	1	1	no
ENSG00000177627.5	C12orf54	chr12:48876285-48894744	0	0	0	0	0	0	0	0	0	0	1.05766	0	NOTEST	0.176276	0	#NAME?	0	1	1	no
ENSG00000177640.11	CASC2	chr10:119764426-119969663	0	0	0	0	0	0	0	0	0	0.20982	0	0	NOTEST	0.03497	0	#NAME?	0	1	1	no
ENSG00000177689.9	MAGEB10	chrX:27826106-27841131	0	0	0	0	0	0	0.348305	0	0	0	0	0	NOTEST	0.0580508	0	#NAME?	0	1	1	no
ENSG00000178222.8	RNF212	chr4:1065268-1107350	0	0	0	0	0	0	0	0.241393	0	0.869849	0	2.81605	NOTEST	0.654548	0	#NAME?	0	1	1	no
ENSG00000178404.5	DDC8	chr17:76849058-76921469	0	0	0	0	0	0	0	0	0.433636	0	0	0	NOTEST	0.0722727	0	#NAME?	0	1	1	no
ENSG00000178597.4	PSAPL1	chr4:7194264-7744554	0	0	0	0	0	0	0.143835	0	0	0	0	0	NOTEST	0.0239726	0	#NAME?	0	1	1	no
ENSG00000178636.4	RP11-455G16.1	chr4:120113927-120216672	0	0	0	0	0	0	0.884908	0	0	0	0	0	NOTEST	0.147485	0	#NAME?	0	1	1	no
ENSG00000178821.8	TMEM52	chr1:1849028-1850712	0	0	0	0	0	0	0	0	0	0	0.549063	0	NOTEST	0.0915105	0	#NAME?	0	1	1	no
ENSG00000178965.9	C1orf173	chr1:75033794-75139422	0	0	0	0	0	0	0.415579	0	0	0	0	0	NOTEST	0.0692631	0	#NAME?	0	1	1	no
ENSG00000179044.11	EXOC3L1	chr16:67218268-67224107	0	0	0	0	0	0	0	0	0	0	0.312663	0	NOTEST	0.0521105	0	#NAME?	0	1	1	no
ENSG00000179111.4	HES7	chr17:8023907-8027402	0	0	0	0	0	0	0	0	0	2.13283	0	0	NOTEST	0.355472	0	#NAME?	0	1	1	no
ENSG00000179178.6	TMEM125	chr1:43735664-43739673	0	0	0	0	0	0	0	0	0	0	0.390315	0	NOTEST	0.0650524	0	#NAME?	0	1	1	no
ENSG00000179253.3	RP11-429E11.3	chr20:59827481-60515673	0	0	0	0	0	0	0.3334	0.370197	0	0	0	0	NOTEST	0.117266	0	#NAME?	0	1	1	no
ENSG00000179399.9	GPC5	chr13:92050928-93519490	0	0	0	0	0	0	0	0	0.186182	0	0	0	NOTEST	0.0310303	0	#NAME?	0	1	1	no
ENSG00000179431.5	FJX1	chr11:35639734-35642419	0	0	0	0	0	0	1.53172	0	0	0	0	0	NOTEST	0.255286	0	#NAME?	0	1	1	no
ENSG00000179766.13	ATP8B5P	chr9:35406751-35451112	0	0	0	0	0	0	0	0.114651	0	0	0	0	NOTEST	0.0191085	0	#NAME?	0	1	1	no
ENSG00000179915.16	NRXN1	chr2:50145642-51259674	0	0	0	0	0	0	0	0	0.0786187	0	0	0	NOTEST	0.0131031	0	#NAME?	0	1	1	no
ENSG00000180044.3	C3orf80	chr3:159943422-160167617	0	0	0	0	0	0	0	0.209889	0	0.194528	0	0	NOTEST	0.0674029	0	#NAME?	0	1	1	no
ENSG00000180139.10	ACTA2-AS1	chr10:90639490-90775542	0	0	0	0	0	0	0.954163	0	0	0	0	0	NOTEST	0.159027	0	#NAME?	0	1	1	no
ENSG00000180190.7	TDRP	chr8:439802-495781	0	0	0	0	0	0	0	0	0	0.226319	0.360238	0	NOTEST	0.0977595	0	#NAME?	0	1	1	no
ENSG00000180279.5	CTD-2568A17.5	chr19:51320936-51322134	0	0	0	0	0	0	0	0	0	0	0	1.82502	NOTEST	0.30417	0	#NAME?	0	1	1	no
ENSG00000180532.6	ZSCAN4	chr19:58180302-58190520	0	0	0	0	0	0	0.290315	0	0	0	0	0	NOTEST	0.0483858	0	#NAME?	0	1	1	no
ENSG00000180535.3	BHLHA15	chr7:97840738-97842291	0	0	0	0	0	0	0	0	0	0	0	1.7097	NOTEST	0.284951	0	#NAME?	0	1	1	no
ENSG00000180660.6	MAB21L1	chr13:35516423-36247159	0	0	0	0	0	0	0	0	0	0	0	0.28777	NOTEST	0.0479616	0	#NAME?	0	1	1	no
ENSG00000180777.9	ANKRD30B	chr18:14728270-14852479	0	0	0	0	0	0	0	0	0	0	0	0.275051	NOTEST	0.0458419	0	#NAME?	0	1	1	no
ENSG00000180806.4	HOXC9	chr12:54375292-54449814	0	0	0	0	0	0	0.810908	0	0	0	0	0	NOTEST	0.135151	0	#NAME?	0	1	1	no
ENSG00000180988.2	OR52N2	chr11:5684424-5893588	0	0	0	0	0	0	0	0	0	0.387138	0	0	NOTEST	0.064523	0	#NAME?	0	1	1	no
ENSG00000181240.9	SLC25A41	chr19:6426049-6433773	0	0	0	0	0	0	0	0.488182	0	0	0	0.313731	NOTEST	0.133652	0	#NAME?	0	1	1	no
ENSG00000181322.9	NME9	chr3:137906108-138048728	0	0	0	0	0	0	0	0.341616	0.310692	0	0	0	NOTEST	0.108718	0	#NAME?	0	1	1	no
ENSG00000181577.11	C6orf223	chr6:43963459-44045689	0	0	0	0	0	0	0.736126	0	0	0	0	0	NOTEST	0.122688	0	#NAME?	0	1	1	no
ENSG00000181790.6	BAI1	chr8:143530790-143626370	0	0	0	0	0	0	0	0	0.233768	0	0	0	NOTEST	0.0389613	0	#NAME?	0	1	1	no
ENSG00000181965.4	NEUROG1	chr5:134869990-134871639	0	0	0	0	0	0	0.898092	0	0	0	0	0	NOTEST	0.149682	0	#NAME?	0	1	1	no
ENSG00000182217.7	HIST2H4B	chr1:149824180-149832714	0	0	0	0	0	0	0	0	0	0	0.889657	0	NOTEST	0.148276	0	#NAME?	0	1	1	no
ENSG00000182253.10	SYNM	chr15:99192199-99675798	0	0	0	0	0	0	0.258626	0	0	0.0902703	0	0	NOTEST	0.0581493	0	#NAME?	0	1	1	no
ENSG00000182256.8	GABRG3	chr15:27216428-27787137	0	0	0	0	0	0	0	0	0	0	0	2.46158	NOTEST	0.410263	0	#NAME?	0	1	1	no
ENSG00000182366.5	FAM87A	chr8:325930-333174	0	0	0	0	0	0	0	0	0	0	0.165072	0	NOTEST	0.027512	0	#NAME?	0	1	1	no
ENSG00000182389.14	CACNB4	chr2:152689289-152965716	0	0	0	0	0	0	0	0	0	0	0	0.588816	NOTEST	0.0981359	0	#NAME?	0	1	1	no
ENSG00000182489.7	XKRX	chrX:100168430-100184422	0	0	0	0	0	0	0	0	0	0.156622	0	0	NOTEST	0.0261036	0	#NAME?	0	1	1	no
ENSG00000182508.9	LHFPL1	chrX:111873875-111923375	0	0	0	0	0	0	0	0	0	0.292004	0.335579	0	NOTEST	0.104597	0	#NAME?	0	1	1	no
ENSG00000182632.10	CCNYL2	chr10:42903615-42967688	0	0	0	0	0	0	0	0.141178	0	0	0	0	NOTEST	0.0235296	0	#NAME?	0	1	1	no
ENSG00000182795.12	C1orf116	chr1:207191865-207206101	0	0	0	0	0	0	0.186934	0	0	0	0	0	NOTEST	0.0311556	0	#NAME?	0	1	1	no
ENSG00000183128.7	CALHM3	chr10:105232560-105238997	0	0	0	0	0	0	0	0.7073	0	0	0	0	NOTEST	0.117883	0	#NAME?	0	1	1	no
ENSG00000183317.12	EPHA10	chr1:38179560-38230805	0	0	0	0	0	0	0	0	0.481237	0	0	0	NOTEST	0.0802062	0	#NAME?	0	1	1	no
ENSG00000183397.5	C19orf71	chr19:3506270-3579086	0	0	0	0	0	0	2.79562	0	0	0	0	0	NOTEST	0.465937	0	#NAME?	0	1	1	no
ENSG00000183421.7	RIPK4	chr21:43159528-43187266	0	0	0	0	0	0	0.449865	0	0	0	0	0	NOTEST	0.0749775	0	#NAME?	0	1	1	no
ENSG00000183542.4	KLRC4	chr12:10516367-10562356	0	0	0	0	0	0	0	0	0	0	0	0.633198	NOTEST	0.105533	0	#NAME?	0	1	1	no
ENSG00000183549.6	ACSM5	chr16:20420855-20458322	0	0	0	0	0	0	0.264121	0	0	0	0	0	NOTEST	0.0440201	0	#NAME?	0	1	1	no
ENSG00000183569.13	SERHL2	chr22:42949924-42978044	0	0	0	0	0	0	0	0	0	1.32144	0	0	NOTEST	0.220241	0	#NAME?	0	1	1	no
ENSG00000183579.11	ZNRF3	chr22:29279579-29453475	0	0	0	0	0	0	0.335246	0.400934	0	0	0	0.721201	NOTEST	0.242897	0	#NAME?	0	1	1	no
ENSG00000183598.3	HIST2H3D	chr1:149784825-149785236	0	0	0	0	0	0	0	0	0	3.82128	0	0	NOTEST	0.636879	0	#NAME?	0	1	1	no
ENSG00000183629.9	GOLGA8G	chr15:28764757-28778143	0	0	0	0	0	0	0.119196	0	0	0.15644	0.0833679	0	NOTEST	0.059834	0	#NAME?	0	1	1	no
ENSG00000183644.9	C11orf88	chr11:111384767-111407756	0	0	0	0	0	0	0	0	0	0	3.40579	0	NOTEST	0.567631	0	#NAME?	0	1	1	no
ENSG00000183690.12	EFHC2	chrX:44007127-44202918	0	0	0	0	0	0	0.226446	0	0	0	0	0	NOTEST	0.0377409	0	#NAME?	0	1	1	no
ENSG00000183691.4	NOG	chr17:54671059-54672951	0	0	0	0	0	0	0	0	0	0.402051	0	0	NOTEST	0.0670085	0	#NAME?	0	1	1	no
ENSG00000183770.5	FOXL2	chr3:138663065-138665982	0	0	0	0	0	0	0	0	0	0	0.582549	0	NOTEST	0.0970916	0	#NAME?	0	1	1	no
ENSG00000183971.5	NPW	chr16:2069520-2070756	0	0	0	0	0	0	3.93861	0	4.62304	0	5.7495	1.3993	NOTEST	2.61841	0	#NAME?	0	1	1	no
ENSG00000184163.3	FAM132A	chr1:1177832-1182102	0	0	0	0	0	0	1.46984	0	0	0	0	0	NOTEST	0.244973	0	#NAME?	0	1	1	no
ENSG00000184185.5	KCNJ12	chr17:21279508-21323179	0	0	0	0	0	0	0	0	0	0	0	1.08876	NOTEST	0.18146	0	#NAME?	0	1	1	no
ENSG00000184305.10	CCSER1	chr4:91048735-92523064	0	0	0	0	0	0	0.459032	0	0	0	0	0	NOTEST	0.0765053	0	#NAME?	0	1	1	no
ENSG00000184828.5	ZBTB7C	chr18:45553043-45935793	0	0	0	0	0	0	0	0	0	0	0.7356	0	NOTEST	0.1226	0	#NAME?	0	1	1	no
ENSG00000184923.8	NUTM2A	chr10:88963631-89102369	0	0	0	0	0	0	0	0.30143	0	0	0	0	NOTEST	0.0502384	0	#NAME?	0	1	1	no
ENSG00000184956.11	MUC6	chr11:1012820-1036706	0	0	0	0	0	0	0.0802363	0	0	0	0	0	NOTEST	0.0133727	0	#NAME?	0	1	1	no
ENSG00000185013.12	NT5C1B	chr2:18735988-18770838	0	0	0	0	0	0	0	0	0	0	0.262894	0	NOTEST	0.0438156	0	#NAME?	0	1	1	no
ENSG00000185155.7	MIXL1	chr1:226411318-226414755	0	0	0	0	0	0	0	0	0.440941	0.340533	2.38542	0	NOTEST	0.527815	0	#NAME?	0	1	1	no
ENSG00000185182.10	GOLGA8DP	chr15:22704720-22714634	0	0	0	0	0	0	0	0	0	0.1919	0	0	NOTEST	0.0319833	0	#NAME?	0	1	1	no
ENSG00000185294.5	SPPL2C	chr17:43921016-44105700	0	0	0	0	0	0	0	0	0.391489	0	0	0	NOTEST	0.0652481	0	#NAME?	0	1	1	no
ENSG00000185352.7	HS6ST3	chr13:96743092-97485671	0	0	0	0	0	0	0	0	0	0	0	0.528146	NOTEST	0.0880244	0	#NAME?	0	1	1	no
ENSG00000185518.7	SV2B	chr15:91643179-91844539	0	0	0	0	0	0	0.0562291	0	0	0.0380155	0	0	NOTEST	0.0157074	0	#NAME?	0	1	1	no
ENSG00000185523.6	C1orf227	chr1:213003482-213020991	0	0	0	0	0	0	0	5.39673	0	0	0	0	NOTEST	0.899455	0	#NAME?	0	1	1	no
ENSG00000185630.14	PBX1	chr1:164528436-164854300	0	0	0	0	0	0	0	0	0	0.250984	0	0	NOTEST	0.0418306	0	#NAME?	0	1	1	no
ENSG00000185640.5	KRT79	chr12:53215230-53228079	0	0	0	0	0	0	0	0.427396	0	0	0	0	NOTEST	0.0712326	0	#NAME?	0	1	1	no
ENSG00000185664.10	PMEL	chr12:56347888-56360520	0	0	0	0	0	0	0	0	0.272977	0	0	0	NOTEST	0.0454962	0	#NAME?	0	1	1	no
ENSG00000185668.5	POU3F1	chr1:38509522-38512450	0	0	0	0	0	0	1.26911	0.727222	0	0	0.55383	0.926965	NOTEST	0.579522	0	#NAME?	0	1	1	no
ENSG00000185674.5	LYG2	chr2:99858708-99871602	0	0	0	0	0	0	0	0	0.995048	0	0	0	NOTEST	0.165841	0	#NAME?	0	1	1	no
ENSG00000185842.10	DNAH14	chr1:225083963-225586996	0	0	0	0	0	0	0	0.814282	0	0	0.607515	0.941277	NOTEST	0.393846	0	#NAME?	0	1	1	no
ENSG00000186007.5	LEMD1	chr1:205342379-205419059	0	0	0	0	0	0	0	0	0	0	1.07706	0	NOTEST	0.17951	0	#NAME?	0	1	1	no
ENSG00000186075.8	ZPBP2	chr17:38024416-38034149	0	0	0	0	0	0	0	0	0.922711	0.163325	0.173501	0.541397	NOTEST	0.300156	0	#NAME?	0	1	1	no
ENSG00000186118.7	TEX38	chr1:47098408-47184824	0	0	0	0	0	0	0	1.1631	0	0	0	0	NOTEST	0.193851	0	#NAME?	0	1	1	no
ENSG00000186163.5	U66059.29	chr7:141968100-141972054	0	0	0	0	0	0	0	0	0.235231	0	0	0	NOTEST	0.0392052	0	#NAME?	0	1	1	no
ENSG00000186399.8	GOLGA8R	chr15:30695942-30706463	0	0	0	0	0	0	0.416272	0	0	0	0	0	NOTEST	0.0693787	0	#NAME?	0	1	1	no
ENSG00000186453.8	FAM228A	chr2:24346349-24414567	0	0	0	0	0	0	1.0155	0	0.442198	0.224636	0.415171	0	NOTEST	0.349585	0	#NAME?	0	1	1	no
ENSG00000186471.8	AKAP14	chrX:119029799-119054679	0	0	0	0	0	0	0	0	0	0	3.2054	0	NOTEST	0.534233	0	#NAME?	0	1	1	no
ENSG00000186648.10	LRRC16B	chr14:24521205-24538937	0	0	0	0	0	0	0	0	0	0	0	0.127292	NOTEST	0.0212153	0	#NAME?	0	1	1	no
ENSG00000186710.7	CCDC42B	chr12:113587662-113623284	0	0	0	0	0	0	0	0	0.966697	0	0.776772	0	NOTEST	0.290578	0	#NAME?	0	1	1	no
ENSG00000186715.6	MST1L	chr1:17081404-17085367	0	0	0	0	0	0	0	0.148545	0	0	0	0	NOTEST	0.0247576	0	#NAME?	0	1	1	no
ENSG00000186732.9	MPPED1	chr22:43807201-43903728	0	0	0	0	0	0	0.418313	0	0	0	0	0	NOTEST	0.0697188	0	#NAME?	0	1	1	no
ENSG00000186777.7	ZNF732	chr4:264463-299110	0	0	0	0	0	0	0	0	0.132058	0	0	0	NOTEST	0.0220097	0	#NAME?	0	1	1	no
ENSG00000186831.7	KRT17P2	chr17:18330174-18333941	0	0	0	0	0	0	0	0	0	0	0	0.560033	NOTEST	0.0933389	0	#NAME?	0	1	1	no
ENSG00000186842.4	LINC00846	chr21:33944547-33948191	0	0	0	0	0	0	0	0	0.67568	0	0	0	NOTEST	0.112613	0	#NAME?	0	1	1	no
ENSG00000187479.4	C11orf96	chr11:43942625-44022707	0	0	0	0	0	0	0	0	0	0	0	0.787455	NOTEST	0.131242	0	#NAME?	0	1	1	no
ENSG00000187554.7	TLR5	chr1:223282747-223316588	0	0	0	0	0	0	0.15412	0.130146	0.161454	0.142477	0.15659	0.535793	NOTEST	0.21343	0	#NAME?	0	1	1	no
ENSG00000187556.6	NANOS3	chr19:13972876-13991571	0	0	0	0	0	0	0	0	0	0	4.91924	2.17994	NOTEST	1.1832	0	#NAME?	0	1	1	no
ENSG00000187595.10	ZNF385C	chr17:40118758-40215075	0	0	0	0	0	0	0	0	0.384064	0	0.33075	0	NOTEST	0.119136	0	#NAME?	0	1	1	no
ENSG00000187624.7	C17orf97	chr17:254325-270888	0	0	0	0	0	0	0	0	0	0	0	0.522302	NOTEST	0.0870503	0	#NAME?	0	1	1	no
ENSG00000187627.10	RGPD1	chr2:87135075-87248975	0	0	0	0	0	0	0	0	0	0.330628	0	0	NOTEST	0.0551046	0	#NAME?	0	1	1	no
ENSG00000187678.8	SPRY4	chr5:141689991-141704605	0	0	0	0	0	0	0	0.131042	0	0	0	0	NOTEST	0.0218403	0	#NAME?	0	1	1	no
ENSG00000187867.4	PALM3	chr19:14164176-14169971	0	0	0	0	0	0	0.390281	0	0	0	0	0	NOTEST	0.0650468	0	#NAME?	0	1	1	no
ENSG00000187950.4	OVCH1	chr12:29542226-29650619	0	0	0	0	0	0	0.171629	0	0	0.116265	0	0	NOTEST	0.0479824	0	#NAME?	0	1	1	no
ENSG00000187997.7	C17orf99	chr17:76142433-76162258	0	0	0	0	0	0	0.709158	0	0	0	0	0	NOTEST	0.118193	0	#NAME?	0	1	1	no
ENSG00000188175.5	HEPACAM2	chr7:92817898-92855837	0	0	0	0	0	0	0	0	0.457058	0	0.216647	0	NOTEST	0.112284	0	#NAME?	0	1	1	no
ENSG00000188316.9	ENO4	chr10:118592511-118886097	0	0	0	0	0	0	0	0.35492	0	0	0	0	NOTEST	0.0591533	0	#NAME?	0	1	1	no
ENSG00000188467.6	SLC24A5	chr15:48413168-48470714	0	0	0	0	0	0	0	0	0.319807	0	0	0	NOTEST	0.0533011	0	#NAME?	0	1	1	no
ENSG00000188517.10	COL25A1	chr4:109734854-110223799	0	0	0	0	0	0	0	0	0	0	0	0.604323	NOTEST	0.100721	0	#NAME?	0	1	1	no
ENSG00000188649.7	CC2D2B	chr10:97471535-97849995	0	0	0	0	0	0	0	0	0	0.254562	0.176482	0	NOTEST	0.0718407	0	#NAME?	0	1	1	no
ENSG00000188659.5	FAM154B	chr15:82555150-82577271	0	0	0	0	0	0	1.30803	0	0	0	0	0	NOTEST	0.218005	0	#NAME?	0	1	1	no
ENSG00000188676.9	IDO2	chr8:39759893-39873910	0	0	0	0	0	0	0.136326	0	0	0	0	0	NOTEST	0.0227209	0	#NAME?	0	1	1	no
ENSG00000188771.3	C11orf34	chr11:112118875-112132117	0	0	0	0	0	0	0	0	0	0.288543	0	0	NOTEST	0.0480905	0	#NAME?	0	1	1	no
ENSG00000188897.4	CTD-3088G3.8	chr16:11536046-11585611	0	0	0	0	0	0	0	0	0	0	0	0.1597	NOTEST	0.0266166	0	#NAME?	0	1	1	no
ENSG00000188906.9	LRRK2	chr12:40618812-40763083	0	0	0	0	0	0	0	0	0.0891088	0	0	0	NOTEST	0.0148515	0	#NAME?	0	1	1	no
ENSG00000188931.3	C1orf192	chr1:161334520-161337664	0	0	0	0	0	0	0	0	0	0	0.961573	0	NOTEST	0.160262	0	#NAME?	0	1	1	no
ENSG00000189013.10	KIR2DL4	chr19:55235968-55378662	0	0	0	0	0	0	0	0	0	0	0.36799	0	NOTEST	0.0613317	0	#NAME?	0	1	1	no
ENSG00000189120.3	SP6	chr17:45922278-45933240	0	0	0	0	0	0	0	0	0	0	0	0.188464	NOTEST	0.0314107	0	#NAME?	0	1	1	no
ENSG00000189129.9	PLAC9	chr10:81891437-81905115	0	0	0	0	0	0	0	0	0	0	0	0.96745	NOTEST	0.161242	0	#NAME?	0	1	1	no
ENSG00000189184.7	PCDH18	chr4:138440071-138453648	0	0	0	0	0	0	0.685181	0	0	0	0.0750296	0	NOTEST	0.126702	0	#NAME?	0	1	1	no
ENSG00000189196.4	LINC00994	chr3:64053639-64440508	0	0	0	0	0	0	0	0	0	0.207511	0	0	NOTEST	0.0345851	0	#NAME?	0	1	1	no
ENSG00000189410.7	SH2D5	chr1:21046224-21059330	0	0	0	0	0	0	0	0.281941	0	0	0	0	NOTEST	0.0469901	0	#NAME?	0	1	1	no
ENSG00000189419.5	SPATA41	chr15:100884682-100889860	0	0	0	0	0	0	0	0	0	0	0.259249	0.277491	NOTEST	0.0894567	0	#NAME?	0	1	1	no
ENSG00000189420.7	ZFP92	chrX:152683779-152687087	0	0	0	0	0	0	0	0	0	0.871778	0	0	NOTEST	0.145296	0	#NAME?	0	1	1	no
ENSG00000196090.8	PTPRT	chr20:40701391-41818610	0	0	0	0	0	0	0.0466241	0	0	0	0	0	NOTEST	0.00777069	0	#NAME?	0	1	1	no
ENSG00000196104.6	SPOCK3	chr4:167654534-168155947	0	0	0	0	0	0	0	0	0	0	0	0.179074	NOTEST	0.0298457	0	#NAME?	0	1	1	no
ENSG00000196344.7	ADH7	chr4:100333417-100356894	0	0	0	0	0	0	0.564261	0	0	0	0	0	NOTEST	0.0940435	0	#NAME?	0	1	1	no
ENSG00000196366.1	C9orf163	chr9:139377946-139380518	0	0	0	0	0	0	0.383816	0	0	0	0	0.285987	NOTEST	0.111634	0	#NAME?	0	1	1	no
ENSG00000196376.6	SLC35F1	chr6:118228688-118638839	0	0	0	0	0	0	0	0.10555	0	0	0	0.111799	NOTEST	0.0362248	0	#NAME?	0	1	1	no
ENSG00000196407.7	THEM5	chr1:151814352-151826173	0	0	0	0	0	0	1.00192	0	0	0	0.860363	0	NOTEST	0.310381	0	#NAME?	0	1	1	no
ENSG00000196648.6	GOLGA6L9	chr15:83087380-83108085	0	0	0	0	0	0	0	0	0	0.0912093	0	0	NOTEST	0.0152016	0	#NAME?	0	1	1	no
ENSG00000196811.7	CHRNG	chr2:233404436-233411113	0	0	0	0	0	0	0	0	0.327393	0.22048	0	0	NOTEST	0.0913122	0	#NAME?	0	1	1	no
ENSG00000196862.8	RGPD4	chr2:108443387-108507297	0	0	0	0	0	0	0	0	0.0954008	0	0	0	NOTEST	0.0159001	0	#NAME?	0	1	1	no
ENSG00000196872.6	KIAA1211L	chr2:99410308-99552722	0	0	0	0	0	0	0	0	0.350146	0	0	0.260489	NOTEST	0.101772	0	#NAME?	0	1	1	no
ENSG00000197083.7	ZNF300P1	chr5:150310206-150324621	0	0	0	0	0	0	0.163058	0	0	0	0	0	NOTEST	0.0271764	0	#NAME?	0	1	1	no
ENSG00000197085.7	NPSR1-AS1	chr7:34386123-34917944	0	0	0	0	0	0	0	0	0.0682013	0	0	0	NOTEST	0.0113669	0	#NAME?	0	1	1	no
ENSG00000197249.8	SERPINA1	chr14:94843083-94857030	0	0	0	0	0	0	0	0	0	0	0	0.16925	NOTEST	0.0282084	0	#NAME?	0	1	1	no
ENSG00000197251.3	LINC00336	chr6:33551514-33561115	0	0	0	0	0	0	0	0	0.341749	0	0	0	NOTEST	0.0569582	0	#NAME?	0	1	1	no
ENSG00000197253.9	TPSB2	chr16:1277271-1280214	0	0	0	0	0	0	0.73725	0	0	0	0	0	NOTEST	0.122875	0	#NAME?	0	1	1	no
ENSG00000197415.7	VEPH1	chr3:156893057-157221415	0	0	0	0	0	0	0.213767	0	0	0	0	0	NOTEST	0.0356278	0	#NAME?	0	1	1	no
ENSG00000197428.2	OR51D1	chr11:4660944-4662068	0	0	0	0	0	0	0	0	0	0.337647	0	0	NOTEST	0.0562746	0	#NAME?	0	1	1	no
ENSG00000197472.10	ZNF695	chr1:247108976-247171395	0	0	0	0	0	0	0	1.07239	0.108313	0	0	0	NOTEST	0.196783	0	#NAME?	0	1	1	no
ENSG00000197599.8	CCDC154	chr16:1484385-1494557	0	0	0	0	0	0	0.553736	0	0	0.414228	0	0	NOTEST	0.161327	0	#NAME?	0	1	1	no
ENSG00000197847.8	SLC22A20	chr11:64981310-65010228	0	0	0	0	0	0	0	0	0	0.182809	0	0	NOTEST	0.0304682	0	#NAME?	0	1	1	no
ENSG00000197857.9	ZNF44	chr19:12382626-12405702	0	0	0	0	0	0	0	0	0	0	0.811772	0	NOTEST	0.135295	0	#NAME?	0	1	1	no
ENSG00000197914.2	HIST1H4K	chr6:27798951-27799305	0	0	0	0	0	0	0	0	4.96984	0	0	0	NOTEST	0.828307	0	#NAME?	0	1	1	no
ENSG00000198125.8	MB	chr22:36023034-36031181	0	0	0	0	0	0	0	0	0	0	3.87611	1.42185	NOTEST	0.882993	0	#NAME?	0	1	1	no
ENSG00000198353.6	HOXC4	chr12:54375292-54449814	0	0	0	0	0	0	0.699697	0	0.181253	0	0.562435	0	NOTEST	0.240564	0	#NAME?	0	1	1	no
ENSG00000198515.9	CNGA1	chr4:47937993-48018609	0	0	0	0	0	0	0	0.212689	0	0	0	0	NOTEST	0.0354482	0	#NAME?	0	1	1	no
ENSG00000198542.9	ITGBL1	chr13:102104965-103054807	0	0	0	0	0	0	0	0.345618	0	0	0	0	NOTEST	0.057603	0	#NAME?	0	1	1	no
ENSG00000198551.5	ZNF627	chr19:11708234-11729950	0	0	0	0	0	0	0	0	0	1.75218	1.05153	0	NOTEST	0.467286	0	#NAME?	0	1	1	no
ENSG00000198598.2	MMP17	chr12:132312937-132336328	0	0	0	0	0	0	0.419934	0	0	0.315138	0	0	NOTEST	0.122512	0	#NAME?	0	1	1	no
ENSG00000198633.6	ZNF534	chr19:52932439-52955568	0	0	0	0	0	0	0	0.224611	0	0	0	0	NOTEST	0.0374352	0	#NAME?	0	1	1	no
ENSG00000198650.6	TAT	chr16:71599562-71612090	0	0	0	0	0	0	0	0	0	0	0.290178	0	NOTEST	0.048363	0	#NAME?	0	1	1	no
ENSG00000198807.8	PAX9	chr14:37116287-37643016	0	0	0	0	0	0	0	0	0	0.216581	0	0	NOTEST	0.0360968	0	#NAME?	0	1	1	no
ENSG00000198939.3	ZFP2	chr5:178322894-178360213	0	0	0	0	0	0	0	0	0	0.378671	0	0	NOTEST	0.0631118	0	#NAME?	0	1	1	no
ENSG00000200084.1	SNORD68	chr16:89627064-89630950	0	0	0	0	0	0	0	0	415.093	0	0	0	NOTEST	69.1821	0	#NAME?	0	1	1	no
ENSG00000200156.1	RNU5B-1	chr15:65597014-65597130	0	0	0	0	0	0	0	0	0	0	196.638	0	NOTEST	32.7729	0	#NAME?	0	1	1	no
ENSG00000200259.1	SNORD35A	chr19:49949555-49995565	0	0	0	0	0	0	0	860.155	0	0	0	0	NOTEST	143.359	0	#NAME?	0	1	1	no
ENSG00000200674.1	RN7SKP160	chr1:173760685-173761025	0	0	0	0	0	0	0	0	0	0	0	4.33408	NOTEST	0.722346	0	#NAME?	0	1	1	no
ENSG00000200816.1	SNORA38	chr6:31588496-31605548	0	0	0	0	0	0	128.917	0	0	0	0	0	NOTEST	21.4861	0	#NAME?	0	1	1	no
ENSG00000201098.1	RNY1	chr7:148684227-148684340	0	0	0	0	0	0	0	0	101.674	0	164.531	0	NOTEST	44.3674	0	#NAME?	0	1	1	no
ENSG00000201129.1	SNORA58	chr1:154179181-154243485	0	0	0	0	0	0	0	0	36.0832	0	0	0	NOTEST	6.01387	0	#NAME?	0	1	1	no
ENSG00000201217.1	Y_RNA	chr3:151980404-152214602	0	0	0	0	0	0	0	0	0	0	139.91	0	NOTEST	23.3184	0	#NAME?	0	1	1	no
ENSG00000201302.1	SNORA65	chr9:130209952-130213684	0	0	0	0	0	0	0	0	0	0	0	64.8014	NOTEST	10.8002	0	#NAME?	0	1	1	no
ENSG00000201614.1	RNU4-19P	chr1:155864071-155864177	0	0	0	0	0	0	0	0	108.65	0	0	0	NOTEST	18.1083	0	#NAME?	0	1	1	no
ENSG00000201619.1	SNORA67	chr1:179068461-179198819	0	0	0	0	0	0	0	0	0	0	0	74.1725	NOTEST	12.3621	0	#NAME?	0	1	1	no
ENSG00000201778.1	Y_RNA	chr3:156864296-156878549	0	0	0	0	0	0	0	0	0	0	0	377.373	NOTEST	62.8955	0	#NAME?	0	1	1	no
ENSG00000202000.1	RNU1-36P	chr4:88921388-88921553	0	0	0	0	0	0	39.0131	0	46.0904	43.5812	35.7658	0	OK	27.4084	0	#NAME?	#NAME?	0.0027	0.0574228	no
ENSG00000202077.1	RNU1-60P	chr17:56597197-56769416	0	0	0	0	0	0	0	0	50.7163	0	0	77.0647	NOTEST	21.2968	0	#NAME?	0	1	1	no
ENSG00000202231.1	SNORA9	chrX:100075383-100095921	0	0	0	0	0	0	0	0	0	0	0	52.4206	NOTEST	8.73676	0	#NAME?	0	1	1	no
ENSG00000202314.1	SNORD6	chr11:93394804-93497915	0	0	0	0	0	0	0	0	0	685.875	0	0	NOTEST	114.313	0	#NAME?	0	1	1	no
ENSG00000202434.1	SNORA4	chr2:198254507-198299815	0	0	0	0	0	0	0	0	0	77.188	0	0	NOTEST	12.8647	0	#NAME?	0	1	1	no
ENSG00000202444.1	RNU5E-6P	chr1:45285515-45308735	0	0	0	0	0	0	0	0	168.38	0	0	0	NOTEST	28.0634	0	#NAME?	0	1	1	no
ENSG00000203301.2	AL590822.1	chr1:2004900-2152177	0	0	0	0	0	0	0	0	0	0	0.447049	0	NOTEST	0.0745082	0	#NAME?	0	1	1	no
ENSG00000203327.2	AC012358.7	chr2:55401926-55462989	0	0	0	0	0	0	0	0	0	1.16944	0	0	NOTEST	0.194907	0	#NAME?	0	1	1	no
ENSG00000203546.3	RP11-176H8.1	chr14:31717833-31926716	0	0	0	0	0	0	1.51298	1.69343	0	1.53155	0	3.12497	NOTEST	1.31049	0	#NAME?	0	1	1	no
ENSG00000203588.3	IGBP1-AS1	chrX:69353298-69386174	0	0	0	0	0	0	2.32383	0	0	0	0	0	NOTEST	0.387305	0	#NAME?	0	1	1	no
ENSG00000203645.2	LINC00501	chr3:177012229-177041206	0	0	0	0	0	0	0.462507	0	0	0	0	0	NOTEST	0.0770845	0	#NAME?	0	1	1	no
ENSG00000203730.2	TEDDM1	chr1:182367251-182369751	0	0	0	0	0	0	0	0	0	0	0	0.238366	NOTEST	0.0397277	0	#NAME?	0	1	1	no
ENSG00000203801.4	LINC00222	chr6:109072856-109089659	0	0	0	0	0	0	0.340165	0	0	0	0	0	NOTEST	0.0566942	0	#NAME?	0	1	1	no
ENSG00000203815.2	AL358813.2	chr1:149649059-149719362	0	0	0	0	0	0	0	0	0	0	1.35803	0	NOTEST	0.226339	0	#NAME?	0	1	1	no
ENSG00000203818.6	HIST2H3PS2	chr1:149369327-149429348	0	0	0	0	0	0	0	0	0	0	0	4.24131	NOTEST	0.706885	0	#NAME?	0	1	1	no
ENSG00000203867.7	RBM20	chr10:112404154-112599227	0	0	0	0	0	0	0	0	0.0845923	0	0	0	NOTEST	0.0140987	0	#NAME?	0	1	1	no
ENSG00000204003.4	LCN6	chr9:139632618-139642980	0	0	0	0	0	0	0.303108	0	0	0	0	0	NOTEST	0.0505179	0	#NAME?	0	1	1	no
ENSG00000204010.3	IFIT1B	chr10:90973325-91174314	0	0	0	0	0	0	0	0	0	0	0.248046	0	NOTEST	0.041341	0	#NAME?	0	1	1	no
ENSG00000204044.5	RP11-465L10.10	chr20:44637546-44688784	0	0	0	0	0	0	0	0	0	0	0	0.494501	NOTEST	0.0824168	0	#NAME?	0	1	1	no
ENSG00000204099.7	NEU4	chr2:242749406-242758739	0	0	0	0	0	0	0	0	0	0.390235	0	0	NOTEST	0.0650392	0	#NAME?	0	1	1	no
ENSG00000204164.6	BMS1P5	chr10:48927372-48950972	0	0	0	0	0	0	0	0	0	0	0.110096	0	NOTEST	0.0183493	0	#NAME?	0	1	1	no
ENSG00000204314.6	PRRT1	chr6:32116135-32120860	0	0	0	0	0	0	0	0	0	1.08796	0	0.686483	NOTEST	0.29574	0	#NAME?	0	1	1	no
ENSG00000204323.5	SMIM5	chr17:73584138-73704139	0	0	0	0	0	0	0	0	1.83877	0	0	0	NOTEST	0.306462	0	#NAME?	0	1	1	no
ENSG00000204403.5	CASP12	chr11:104756444-104769397	0	0	0	0	0	0	0	0	0	0	0	0.766678	NOTEST	0.12778	0	#NAME?	0	1	1	no
ENSG00000204571.4	KRTAP5-11	chr11:71292900-71319086	0	0	0	0	0	0	1.43443	0	0	0	0	0	NOTEST	0.239072	0	#NAME?	0	1	1	no
ENSG00000204584.1	RP11-304F15.3	chr17:47915670-47926199	0	0	0	0	0	0	0	0	0	0.186101	0	0.214013	NOTEST	0.0666857	0	#NAME?	0	1	1	no
ENSG00000204767.3	FAM196B	chr5:169064250-169510386	0	0	0	0	0	0	0	0	0	0.324837	0	0	NOTEST	0.0541395	0	#NAME?	0	1	1	no
ENSG00000204850.3	AC011484.1	chr19:46984341-46999755	0	0	0	0	0	0	0	0.0781118	0	0	0	0	NOTEST	0.0130186	0	#NAME?	0	1	1	no
ENSG00000204949.4	FAM83A-AS1	chr8:124191199-124222314	0	0	0	0	0	0	0	1.02981	0	0	0	0	NOTEST	0.171634	0	#NAME?	0	1	1	no
ENSG00000204983.8	PRSS1	chr7:142457318-142460921	0	0	0	0	0	0	0	0	1.04029	0	0.883913	0	NOTEST	0.320701	0	#NAME?	0	1	1	no
ENSG00000205037.2	RP11-863P13.4	chr16:88121646-88134565	0	0	0	0	0	0	0	0	0	0	0.217158	0	NOTEST	0.0361931	0	#NAME?	0	1	1	no
ENSG00000205106.2	CTD-2210P24.4	chr11:45792982-45793909	0	0	0	0	0	0	0	0	0	0	0	1.60341	NOTEST	0.267235	0	#NAME?	0	1	1	no
ENSG00000205126.2	ACCSL	chr11:44069530-44081527	0	0	0	0	0	0	0	0	0.326427	0	0	0	NOTEST	0.0544044	0	#NAME?	0	1	1	no
ENSG00000205361.4	MT1DP	chr16:56677616-56678698	0	0	0	0	0	0	0	0	0	0	0	23.3512	NOTEST	3.89186	0	#NAME?	0	1	1	no
ENSG00000205456.7	TP53TG3D	chr16:32261940-32267240	0	0	0	0	0	0	0	0	0.817934	0	0	0	NOTEST	0.136322	0	#NAME?	0	1	1	no
ENSG00000205502.3	C2CD4B	chr15:62455733-62457482	0	0	0	0	0	0	0	0	1.53575	0	2.82167	0	NOTEST	0.726236	0	#NAME?	0	1	1	no
ENSG00000205592.9	MUC19	chr12:40787196-40964562	0	0	0	0	0	0	0	0	0	0	0	0.0279806	NOTEST	0.00466343	0	#NAME?	0	1	1	no
ENSG00000205611.3	RP4-610C12.4	chr20:29513581-29521213	0	0	0	0	0	0	0	0.20842	0	0	0	0.193426	NOTEST	0.0669743	0	#NAME?	0	1	1	no
ENSG00000205662.2	RP11-706O15.7	chrX:3847909-3855896	0	0	0	0	0	0	0	0	0	0	0	0.282047	NOTEST	0.0470078	0	#NAME?	0	1	1	no
ENSG00000205693.3	MANSC4	chr12:27915670-27924209	0	0	0	0	0	0	0	0	0.46088	0	0	0	NOTEST	0.0768134	0	#NAME?	0	1	1	no
ENSG00000205794.4	RP11-333E13.4	chr4:40044536-40159872	0	0	0	0	0	0	0	0	0	0.422396	0	0.455503	NOTEST	0.146316	0	#NAME?	0	1	1	no
ENSG00000205810.4	KLRC3	chr12:10564910-10607284	0	0	0	0	0	0	0.63706	0	0	0	0	0	NOTEST	0.106177	0	#NAME?	0	1	1	no
ENSG00000205940.7	HSP90AB2P	chr4:13335037-13339926	0	0	0	0	0	0	0	0	0	0.374047	0	0	NOTEST	0.0623412	0	#NAME?	0	1	1	no
ENSG00000205959.3	RP11-689P11.2	chr4:8508554-8514337	0	0	0	0	0	0	0.224949	0	0.230082	0.335877	0	0	NOTEST	0.131818	0	#NAME?	0	1	1	no
ENSG00000206159.6	GYG2P1	chrY:14494991-14530093	0	0	0	0	0	0	0	0	0	0	0	0.729776	NOTEST	0.121629	0	#NAME?	0	1	1	no
ENSG00000206195.6	AP000525.9	chr22:16147978-16192971	0	0	0	0	0	0	0	0	0	0.103147	0	0	NOTEST	0.0171911	0	#NAME?	0	1	1	no
ENSG00000206557.5	TRIM71	chr3:32859509-32939318	0	0	0	0	0	0	0	0	0	0	0.0663953	0.296383	NOTEST	0.0604631	0	#NAME?	0	1	1	no
ENSG00000206755.1	SNORA30	chr16:30710461-30751450	0	0	0	0	0	0	0	0	74.4101	0	0	0	NOTEST	12.4017	0	#NAME?	0	1	1	no
ENSG00000206760.1	SNORA6	chr3:39448179-39454033	0	0	0	0	0	0	40.6124	0	0	0	0	0	NOTEST	6.76873	0	#NAME?	0	1	1	no
ENSG00000206910.1	SNORA29	chr6:160090088-160210781	0	0	0	0	0	0	0	0	0	53.2766	0	0	NOTEST	8.87944	0	#NAME?	0	1	1	no
ENSG00000207031.1	SNORD59A	chr12:57031958-57039798	0	0	0	0	0	0	0	0	0	0	1242.46	0	NOTEST	207.076	0	#NAME?	0	1	1	no
ENSG00000207034.1	Y_RNA	chr18:2655736-2833063	0	0	0	0	0	0	188.038	0	0	0	0	0	NOTEST	31.3397	0	#NAME?	0	1	1	no
ENSG00000207419.1	SNORA67	chr6:11710051-11710193	0	0	0	0	0	0	0	0	0	0	0	57.0645	NOTEST	9.51076	0	#NAME?	0	1	1	no
ENSG00000207715.1	AC009065.2	chr16:2303116-2318413	0	0	0	0	0	0	0	0	327.283	0	0	0	NOTEST	54.5471	0	#NAME?	0	1	1	no
ENSG00000207765.1	AL132780.1	chr14:23495059-23504439	0	0	0	0	0	0	80.7295	0	0	0	0	0	NOTEST	13.4549	0	#NAME?	0	1	1	no
ENSG00000207779.1	MIR15B	chr3:159943422-160167617	0	0	0	0	0	0	0	0	140.131	0	0	0	NOTEST	23.3552	0	#NAME?	0	1	1	no
ENSG00000207945.1	MIR658	chr22:38226861-38285414	0	0	0	0	0	0	0	0	0	194.551	0	0	NOTEST	32.4252	0	#NAME?	0	1	1	no
ENSG00000211671.2	IGLV2-8	chr22:23165152-23165787	0	0	0	0	0	0	0	0	2.01579	0	0	0	NOTEST	0.335965	0	#NAME?	0	1	1	no
ENSG00000211695.2	TRGV9	chr7:38356617-38358462	0	0	0	0	0	0	0	0	0	0.282775	0	0	NOTEST	0.0471291	0	#NAME?	0	1	1	no
ENSG00000211769.1	TRBJ2-5	chr7:142494802-142494850	0	0	0	0	0	0	0	0	0	0	0	8278.34	NOTEST	1379.72	0	#NAME?	0	1	1	no
ENSG00000211833.1	TRAJ58	chr14:22849082-22951948	0	0	0	0	0	0	2492.41	0	0	0	0	0	NOTEST	415.402	0	#NAME?	0	1	1	no
ENSG00000211860.1	TRAJ29	chr14:22982920-22982980	0	0	0	0	0	0	0	0	2050.29	0	0	0	NOTEST	341.715	0	#NAME?	0	1	1	no
ENSG00000211881.1	TRAJ8	chr14:23005091-23005151	0	0	0	0	0	0	0	0	0	0	2782.16	0	NOTEST	463.693	0	#NAME?	0	1	1	no
ENSG00000211886.1	TRAJ3	chr14:23012121-23012183	0	0	0	0	0	0	0	0	0	0	0	2335.02	NOTEST	389.169	0	#NAME?	0	1	1	no
ENSG00000211892.2	IGHG4	chr14:106090686-106092403	0	0	0	0	0	0	0.678811	0	0	0	0	0	NOTEST	0.113135	0	#NAME?	0	1	1	no
ENSG00000211957.2	IGHV3-35	chr14:106845322-106845789	0	0	0	0	0	0	0	0	0	0	0	3.30871	NOTEST	0.551452	0	#NAME?	0	1	1	no
ENSG00000211967.2	IGHV3-53	chr14:107048671-107049341	0	0	0	0	0	0	0	0	0	1.22551	0	0	NOTEST	0.204252	0	#NAME?	0	1	1	no
ENSG00000212544.1	RNVU1-19	chr1:149514089-149514256	0	0	0	0	0	0	0	0	0	29.6119	0	0	NOTEST	4.93532	0	#NAME?	0	1	1	no
ENSG00000212657.1	KRTAP16-1	chr17:39463951-39465505	0	0	0	0	0	0	0	0	0.473652	0	0	0	NOTEST	0.0789421	0	#NAME?	0	1	1	no
ENSG00000212658.1	KRTAP29-1	chr17:39458077-39459103	0	0	0	0	0	0	0	0	0.834667	0	1.46221	0	NOTEST	0.382813	0	#NAME?	0	1	1	no
ENSG00000212743.1	DKFZP667F0711	chr10:6392277-6394723	0	0	0	0	0	0	0	0	0.188162	0	0	0	NOTEST	0.0313603	0	#NAME?	0	1	1	no
ENSG00000212993.3	POU5F1B	chr8:128302061-128494384	0	0	0	0	0	0	0	0.670086	0	0	0	0.118973	NOTEST	0.13151	0	#NAME?	0	1	1	no
ENSG00000212998.1	RBM12B-AS1	chr8:94712734-94753245	0	0	0	0	0	0	0	2.52556	0	0	0	5.99462	NOTEST	1.42003	0	#NAME?	0	1	1	no
ENSG00000213023.5	SYT3	chr19:51125233-51222707	0	0	0	0	0	0	0	0	0.475858	0	0.372539	0	NOTEST	0.141399	0	#NAME?	0	1	1	no
ENSG00000213077.5	FAM106A	chr17:18414534-18445234	0	0	0	0	0	0	0	0	0.463936	0	0	0	NOTEST	0.0773227	0	#NAME?	0	1	1	no
ENSG00000213139.3	CRYGS	chr3:186256229-186303589	0	0	0	0	0	0	1.55009	0	0	0	0	0.893192	NOTEST	0.407213	0	#NAME?	0	1	1	no
ENSG00000213228.5	RPL12P38	chr17:58511038-58513357	0	0	0	0	0	0	0	0	0	0.256919	0	0	NOTEST	0.0428198	0	#NAME?	0	1	1	no
ENSG00000213279.2	RP1-29C18.9	chr22:49965911-49969074	0	0	0	0	0	0	0.315715	0	0	0.219165	0	0	NOTEST	0.0891468	0	#NAME?	0	1	1	no
ENSG00000213316.5	LTC4S	chr5:179159850-179223513	0	0	0	0	0	0	0	0	0	2.34152	3.2827	0	NOTEST	0.93737	0	#NAME?	0	1	1	no
ENSG00000213424.4	KRT222	chr17:38781213-38821393	0	0	0	0	0	0	0	0	0	0.596636	0	0	NOTEST	0.0994393	0	#NAME?	0	1	1	no
ENSG00000213494.5	CCL14	chr17:34310326-34338658	0	0	0	0	0	0	0.202391	6.3471e-06	0	0	9.34485e-06	0	NOTEST	0.0337344	0	#NAME?	0	1	1	no
ENSG00000213648.6	SULT1A4	chr16:29262828-29519817	0	0	0	0	0	0	0	0	0	0	0	0.380112	NOTEST	0.063352	0	#NAME?	0	1	1	no
ENSG00000214097.4	SMCO1	chr3:196233747-196242237	0	0	0	0	0	0	0.311201	0	0	0	0	0.273059	NOTEST	0.0973767	0	#NAME?	0	1	1	no
ENSG00000214188.5	ST7-OT4	chr7:116592499-116870157	0	0	0	0	0	0	0	0	1.16997	0.918439	0	0	NOTEST	0.348068	0	#NAME?	0	1	1	no
ENSG00000214215.3	C12orf74	chr12:93096618-93102325	0	0	0	0	0	0	0	0	0.338227	0	0	0	NOTEST	0.0563712	0	#NAME?	0	1	1	no
ENSG00000214290.3	COLCA2	chr11:111164113-111179460	0	0	0	0	0	0	0	0	0	0	0	0.484931	NOTEST	0.0808218	0	#NAME?	0	1	1	no
ENSG00000214447.3	FAM187A	chr17:42977079-42982758	0	0	0	0	0	0	0	0	0	0	0.207326	0	NOTEST	0.0345543	0	#NAME?	0	1	1	no
ENSG00000214559.3	RP11-323J4.1	chr4:99172838-99365012	0	0	0	0	0	0	0	0	0	0	4.23512	0	NOTEST	0.705853	0	#NAME?	0	1	1	no
ENSG00000214575.5	CPEB1	chr15:83205503-83378666	0	0	0	0	0	0	0.73687	0	0	0	0.40332	0	NOTEST	0.190032	0	#NAME?	0	1	1	no
ENSG00000214711.5	CAPN14	chr2:31395923-31440411	0	0	0	0	0	0	0	0	0.148551	0	0	0	NOTEST	0.0247585	0	#NAME?	0	1	1	no
ENSG00000215241.3	RP11-266K4.9	chr12:8386937-8395544	0	0	0	0	0	0	0	1.4566	0	0	0	0	NOTEST	0.242767	0	#NAME?	0	1	1	no
ENSG00000215277.4	C14orf164	chr14:23654524-23772057	0	0	0	0	0	0	0	0.522422	0	0	0	0	NOTEST	0.0870704	0	#NAME?	0	1	1	no
ENSG00000215302.4	CTD-3092A11.1	chr15:30776746-30799826	0	0	0	0	0	0	0	0	0	0	1.12514	0	NOTEST	0.187523	0	#NAME?	0	1	1	no
ENSG00000215474.2	SKOR2	chr18:44746292-44775554	0	0	0	0	0	0	2.02869	0	0	0	0	0	NOTEST	0.338116	0	#NAME?	0	1	1	no
ENSG00000215475.3	SIAH3	chr13:46354404-46425871	0	0	0	0	0	0	0	0	0.16908	0	0	0	NOTEST	0.0281801	0	#NAME?	0	1	1	no
ENSG00000215559.4	ANKRD20A11P	chr21:15316089-15352758	0	0	0	0	0	0	1.11722	0	0	0.795965	0	0	NOTEST	0.318864	0	#NAME?	0	1	1	no
ENSG00000215749.8	RP13-996F3.5	chr15:82930437-82939159	0	0	0	0	0	0	0	0	0	0	0.362766	0.373233	NOTEST	0.122666	0	#NAME?	0	1	1	no
ENSG00000217455.4	AC091801.1	chr7:3180133-3214287	0	0	0	0	0	0	1.30345	0	0	0	0	0	NOTEST	0.217242	0	#NAME?	0	1	1	no
ENSG00000217702.1	MGC10955	chr2:74361598-74362521	0	0	0	0	0	0	0	0	0.884589	0	0	0	NOTEST	0.147432	0	#NAME?	0	1	1	no
ENSG00000218416.3	AC110619.2	chr2:241375087-241407493	0	0	0	0	0	0	0.710923	0	0	0	0	0	NOTEST	0.118487	0	#NAME?	0	1	1	no
ENSG00000220032.4	RP11-17M16.1	chr18:74207476-74210045	0	0	0	0	0	0	0	0.261998	0	0	0	0	NOTEST	0.0436663	0	#NAME?	0	1	1	no
ENSG00000220925.2	IGBP1-AS2	chrX:69353298-69386174	0	0	0	0	0	0	2.36727	0	0	0	0	0	NOTEST	0.394544	0	#NAME?	0	1	1	no
ENSG00000221164.1	SNORA11	chr10:74870216-74891586	0	0	0	0	0	0	98.2736	0	0	0	0	0	NOTEST	16.3789	0	#NAME?	0	1	1	no
ENSG00000221566.1	MIR1181	chr19:10501809-10514214	0	0	0	0	0	0	0	0	0	707.741	0	0	NOTEST	117.957	0	#NAME?	0	1	1	no
ENSG00000221643.1	SNORA77	chr1:203595688-203713209	0	0	0	0	0	0	85.3652	0	0	0	0	0	NOTEST	14.2275	0	#NAME?	0	1	1	no
ENSG00000221887.4	HMSD	chr18:61616534-61672278	0	0	0	0	0	0	0	0.756866	0	0	0	0	NOTEST	0.126144	0	#NAME?	0	1	1	no
ENSG00000221977.1	OR4E2	chr14:22133296-22134238	0	0	0	0	0	0	0.617016	0	0	0	0	0	NOTEST	0.102836	0	#NAME?	0	1	1	no
ENSG00000222012.1	AC005481.5	chr7:157331749-158380480	0	0	0	0	0	0	0	0	0.23338	0	0	0	NOTEST	0.0388967	0	#NAME?	0	1	1	no
ENSG00000222018.1	AP000322.54	chr21:35747778-35775075	0	0	0	0	0	0	0	0	0	0	0.80209	0	NOTEST	0.133682	0	#NAME?	0	1	1	no
ENSG00000222448.1	RN7SKP150	chr5:179224596-179285887	0	0	0	0	0	0	0	0	0	4.0323	0	0	NOTEST	0.67205	0	#NAME?	0	1	1	no
ENSG00000223134.1	AL122015.1	chr11:33278217-33378569	0	0	0	0	0	0	0	0	0	182.757	0	0	NOTEST	30.4596	0	#NAME?	0	1	1	no
ENSG00000223524.2	REXO1L11P	chr8:86747542-86749570	0	0	0	0	0	0	0.521295	0	0	0	0	0	NOTEST	0.0868825	0	#NAME?	0	1	1	no
ENSG00000223525.1	RABGAP1L-IT1	chr1:174128547-174964445	0	0	0	0	0	0	0	2.26122	0	0	0	0	NOTEST	0.376869	0	#NAME?	0	1	1	no
ENSG00000223573.2	TINCR	chr19:5558177-5568045	0	0	0	0	0	0	0	0	0	0.174659	0	0.370851	NOTEST	0.0909183	0	#NAME?	0	1	1	no
ENSG00000223623.1	RP3-425P12.1	chr6:24804512-25057301	0	0	0	0	0	0	0	0	2.69969	0	0	0	NOTEST	0.449948	0	#NAME?	0	1	1	no
ENSG00000223725.2	AC007879.5	chr2:208104534-208490651	0	0	0	0	0	0	0	0	1.75735	0	0	0	NOTEST	0.292892	0	#NAME?	0	1	1	no
ENSG00000223754.1	AC008073.9	chr2:24422707-24424567	0	0	0	0	0	0	0	0	0	0	0	1.90161	NOTEST	0.316935	0	#NAME?	0	1	1	no
ENSG00000223804.1	RP6-206I17.1	chr1:143647638-143744410	0	0	0	0	0	0	0.358346	0	0	0.24682	0	0	NOTEST	0.100861	0	#NAME?	0	1	1	no
ENSG00000223855.1	AC147651.3	chr7:560027-564869	0	0	0	0	0	0	0	0	0	0.28675	0	0	NOTEST	0.0477916	0	#NAME?	0	1	1	no
ENSG00000223935.1	AC008074.3	chr2:64622353-64680932	0	0	0	0	0	0	0	0	0	0	0	1.15665	NOTEST	0.192775	0	#NAME?	0	1	1	no
ENSG00000224097.5	RP11-472B18.1	chr4:39481874-39483525	0	0	0	0	0	0	0	0	0.505518	0	0	0	NOTEST	0.084253	0	#NAME?	0	1	1	no
ENSG00000224187.1	RP11-132N15.3	chr3:187683555-187694195	0	0	0	0	0	0	0	0	0	0.316591	0	0	NOTEST	0.0527651	0	#NAME?	0	1	1	no
ENSG00000224298.2	AC069363.1	chr17:34400225-34417487	0	0	0	0	0	0	0.669777	0.641536	0	0	2.8085	2.81109	NOTEST	1.15515	0	#NAME?	0	1	1	no
ENSG00000224376.1	AC017104.6	chr2:232253686-232259695	0	0	0	0	0	0	0	0	0	0	1.23605	0	NOTEST	0.206009	0	#NAME?	0	1	1	no
ENSG00000224387.1	RP3-395M20.2	chr1:2398897-2436965	0	0	0	0	0	0	0	0	2.96813	0	0	0	NOTEST	0.494688	0	#NAME?	0	1	1	no
ENSG00000224490.1	AC010127.5	chr2:166713984-166810353	0	0	0	0	0	0	0	0	0.146627	0	0	0.223326	NOTEST	0.0616588	0	#NAME?	0	1	1	no
ENSG00000224509.1	AC010884.1	chr2:105552868-105719402	0	0	0	0	0	0	0	0	0	1.77529	0	0	NOTEST	0.295882	0	#NAME?	0	1	1	no
ENSG00000224613.2	RP11-153F1.1	chr1:103957500-104068105	0	0	0	0	0	0	0	0	0	0	0	1.29252	NOTEST	0.21542	0	#NAME?	0	1	1	no
ENSG00000224623.1	RP11-247I13.8	chr22:31832962-31885810	0	0	0	0	0	0	0	0	0	0	0	1.68126	NOTEST	0.280211	0	#NAME?	0	1	1	no
ENSG00000224626.1	AC106053.1	chr2:18966072-18969018	0	0	0	0	0	0	0	0	0	2.69229	0	0	NOTEST	0.448715	0	#NAME?	0	1	1	no
ENSG00000224650.2	IGHV3-74	chr14:107218675-107219365	0	0	0	0	0	0	0	0	1.42108	0	4.28815	0	NOTEST	0.951538	0	#NAME?	0	1	1	no
ENSG00000224707.1	E2F3-IT1	chr6:20402397-20493941	0	0	0	0	0	0	0	4.75778	0	0	0	0	NOTEST	0.792963	0	#NAME?	0	1	1	no
ENSG00000224771.1	ATP2B2-IT2	chr3:10365706-10749716	0	0	0	0	0	0	2.14543	0	0	0	0	0	NOTEST	0.357572	0	#NAME?	0	1	1	no
ENSG00000224790.1	AP000704.5	chr21:38123188-38362536	0	0	0	0	0	0	0	0	0	2.34619	0	2.90607	NOTEST	0.875376	0	#NAME?	0	1	1	no
ENSG00000224848.1	RP11-535M15.1	chr9:99449337-99483403	0	0	0	0	0	0	0	0	0	0	0	3.29992	NOTEST	0.549987	0	#NAME?	0	1	1	no
ENSG00000224875.2	AC083949.1	chr2:42370377-42559688	0	0	0	0	0	0	0	0	0	0	2.67131	0	NOTEST	0.445218	0	#NAME?	0	1	1	no
ENSG00000224940.4	PRRT4	chr7:127990378-128001739	0	0	0	0	0	0	0.494056	0	0	0	0	0	NOTEST	0.0823427	0	#NAME?	0	1	1	no
ENSG00000224944.1	CASC6	chr6:92339632-92400146	0	0	0	0	0	0	0	0	0	0.870204	0	0	NOTEST	0.145034	0	#NAME?	0	1	1	no
ENSG00000224992.1	RP11-295G24.5	chr9:135600964-135765588	0	0	0	0	0	0	0	0	0	0	0	2.71109	NOTEST	0.451849	0	#NAME?	0	1	1	no
ENSG00000225076.1	WWC3-AS1	chrX:9983601-10112518	0	0	0	0	0	0	0	0	1.88456	0	0	0	NOTEST	0.314094	0	#NAME?	0	1	1	no
ENSG00000225096.1	XXbac-BPG55C20.7	chr6:58291907-58298496	0	0	0	0	0	0	0	0	0	3.99103	0	0	NOTEST	0.665172	0	#NAME?	0	1	1	no
ENSG00000225156.2	AC012354.6	chr2:45181802-45195901	0	0	0	0	0	0	0.203111	0	0	0.143912	0	0	NOTEST	0.0578372	0	#NAME?	0	1	1	no
ENSG00000225177.1	RP11-390P2.4	chr6:139013684-139018425	0	0	0	0	0	0	0	0	0	0.760979	0	0	NOTEST	0.12683	0	#NAME?	0	1	1	no
ENSG00000225210.5	AL589743.1	chr14:19650036-19687565	0	0	0	0	0	0	0	0	0	0	0.166175	0	NOTEST	0.0276959	0	#NAME?	0	1	1	no
ENSG00000225218.1	AP001628.6	chr21:44251149-44256587	0	0	0	0	0	0	7.68979	0	0	0	0	0	NOTEST	1.28163	0	#NAME?	0	1	1	no
ENSG00000225279.1	RP11-536C5.2	chr1:160007256-160049611	0	0	0	0	0	0	0	1.68555	0	0	0	0	NOTEST	0.280925	0	#NAME?	0	1	1	no
ENSG00000225284.1	AC018693.6	chr2:39024870-39103049	0	0	0	0	0	0	1.9637	0	0	0	0	1.70425	NOTEST	0.611325	0	#NAME?	0	1	1	no
ENSG00000225339.2	RP11-513I15.6	chr6:34247455-34393902	0	0	0	0	0	0	0	0	0.12162	0	0.000416331	0	NOTEST	0.0203395	0	#NAME?	0	1	1	no
ENSG00000225399.3	RP11-3B7.1	chr3:49297517-49298744	0	0	0	0	0	0	0	0	0	0.41284	0	0	NOTEST	0.0688067	0	#NAME?	0	1	1	no
ENSG00000225548.1	AC098973.2	chr3:27862978-27932792	0	0	0	0	0	0	0	2.87994	0	0	0	0	NOTEST	0.479991	0	#NAME?	0	1	1	no
ENSG00000225637.1	AP001046.6	chr21:44783211-44786446	0	0	0	0	0	0	0	0	0	0	0.234877	0	NOTEST	0.0391461	0	#NAME?	0	1	1	no
ENSG00000225766.4	RP11-468E2.9	chr14:24505661-24520237	0	0	0	0	0	0	0	0	0	0	0.699799	0	NOTEST	0.116633	0	#NAME?	0	1	1	no
ENSG00000225806.3	RP1-309F20.3	chr20:57393973-57486247	0	0	0	0	0	0	0	0	0	0	0.702773	0	NOTEST	0.117129	0	#NAME?	0	1	1	no
ENSG00000225850.2	RP11-452K12.4	chr10:99092254-99102770	0	0	0	0	0	0	0	0	0	0	0	3.0913	NOTEST	0.515217	0	#NAME?	0	1	1	no
ENSG00000225860.2	RP11-1018N14.2	chr17:49414075-49419932	0	0	0	0	0	0	0	0.248707	0	0	0	0	NOTEST	0.0414511	0	#NAME?	0	1	1	no
ENSG00000225937.1	PCA3	chr9:79226291-79521003	0	0	0	0	0	0	0	0	0	0	0	0.131271	NOTEST	0.0218785	0	#NAME?	0	1	1	no
ENSG00000225979.1	AC010746.3	chr2:198176116-198177464	0	0	0	0	0	0	0	0	0	0	2.65626	0	NOTEST	0.442709	0	#NAME?	0	1	1	no
ENSG00000226009.1	KCNIP2-AS1	chr10:103578834-103603677	0	0	0	0	0	0	0	0	0	0.632626	0	0.712881	NOTEST	0.224251	0	#NAME?	0	1	1	no
ENSG00000226088.1	RP11-180O5.2	chr1:70820487-70851022	0	0	0	0	0	0	0	0	3.13347	0	0	0	NOTEST	0.522245	0	#NAME?	0	1	1	no
ENSG00000226089.2	RP1-300G12.2	chr6:82236818-82244630	0	0	0	0	0	0	1.42379	0	0	0	0	0	NOTEST	0.237298	0	#NAME?	0	1	1	no
ENSG00000226125.1	AC098823.3	chr2:231555635-231565244	0	0	0	0	0	0	0.292716	0	0.255435	0.200513	0	0	NOTEST	0.124777	0	#NAME?	0	1	1	no
ENSG00000226235.1	LEMD1-AS1	chr1:205342379-205419059	0	0	0	0	0	0	0	0	0	0.160918	0	0	NOTEST	0.0268197	0	#NAME?	0	1	1	no
ENSG00000226423.1	AC093642.4	chr2:242823513-243026289	0	0	0	0	0	0	0	0	0	1.28074	0	0	NOTEST	0.213456	0	#NAME?	0	1	1	no
ENSG00000226472.3	RP11-551L14.4	chr12:31149972-31158938	0	0	0	0	0	0	0	0	0	0.956048	0	0	NOTEST	0.159341	0	#NAME?	0	1	1	no
ENSG00000226578.1	RP11-258F22.1	chr10:38064298-38073059	0	0	0	0	0	0	0	0	1.30718	0	0	0	NOTEST	0.217863	0	#NAME?	0	1	1	no
ENSG00000226609.1	RP11-276E15.4	chr9:115511181-115512736	0	0	0	0	0	0	3.56012	0	0	0	0	0	NOTEST	0.593354	0	#NAME?	0	1	1	no
ENSG00000226756.1	AC007365.3	chr2:64858754-64978139	0	0	0	0	0	0	0	0	0	0	0	1.49489	NOTEST	0.249148	0	#NAME?	0	1	1	no
ENSG00000226852.2	RP1-212P9.2	chr1:29194086-29203848	0	0	0	0	0	0	0.389133	0	0	0	0	0	NOTEST	0.0648554	0	#NAME?	0	1	1	no
ENSG00000226859.1	RP11-48F14.2	chr3:186172779-186211450	0	0	0	0	0	0	1.14203	0	0	0	0	0	NOTEST	0.190339	0	#NAME?	0	1	1	no
ENSG00000226937.5	CEP164P1	chr10:45493145-45567036	0	0	0	0	0	0	0	0.224003	0	0.189176	0	0	NOTEST	0.0688631	0	#NAME?	0	1	1	no
ENSG00000226944.1	RP1-120G22.11	chr1:6264899-6265840	0	0	0	0	0	0	0	0	5.34415	4.02306	0	0	NOTEST	1.5612	0	#NAME?	0	1	1	no
ENSG00000227060.2	LINC00629	chrX:133684053-133693939	0	0	0	0	0	0	0	1.10351	0	0	0	0	NOTEST	0.183918	0	#NAME?	0	1	1	no
ENSG00000227076.1	RP11-4C20.4	chr10:129705324-129884119	0	0	0	0	0	0	0	0	0	2.38065	0	0	NOTEST	0.396775	0	#NAME?	0	1	1	no
ENSG00000227110.2	LMCD1-AS1	chr3:7994491-8653610	0	0	0	0	0	0	0	0	0	0	0.234153	0	NOTEST	0.0390255	0	#NAME?	0	1	1	no
ENSG00000227117.2	CTA-85E5.10	chr22:30279143-30573064	0	0	0	0	0	0	0	0	0	0	0	0.860777	NOTEST	0.143463	0	#NAME?	0	1	1	no
ENSG00000227197.1	AC009518.8	chr7:132469628-132766842	0	0	0	0	0	0	0	0	0	0.664295	0	0	NOTEST	0.110716	0	#NAME?	0	1	1	no
ENSG00000227230.1	RP11-261C10.5	chr1:243287729-243418623	0	0	0	0	0	0	0	0	0	1.14224	0	0	NOTEST	0.190373	0	#NAME?	0	1	1	no
ENSG00000227285.1	RP3-327A19.5	chrX:119055223-119056803	0	0	0	0	0	0	0	0	1.90368	0	1.14022	1.37381	NOTEST	0.736286	0	#NAME?	0	1	1	no
ENSG00000227450.2	CTB-58E17.5	chr17:36886487-36906969	0	0	0	0	0	0	0	0	1.02996	0	0	0	NOTEST	0.17166	0	#NAME?	0	1	1	no
ENSG00000227455.2	RP11-300M24.1	chr6:165241238-165245119	0	0	0	0	0	0	0	0	0.114507	0	0	0	NOTEST	0.0190845	0	#NAME?	0	1	1	no
ENSG00000227492.1	RP11-316M21.6	chr10:101989423-102027437	0	0	0	0	0	0	0	0	0.987201	0	0	0	NOTEST	0.164534	0	#NAME?	0	1	1	no
ENSG00000227591.1	RP1-28O10.1	chr1:209834708-209908295	0	0	0	0	0	0	0	0	0	0	3.10817	0	NOTEST	0.518028	0	#NAME?	0	1	1	no
ENSG00000227676.2	LINC01068	chr13:80140880-80144983	0	0	0	0	0	0	0	0	0	2.79745	0	0	NOTEST	0.466241	0	#NAME?	0	1	1	no
ENSG00000227741.1	RP11-536C5.7	chr1:160171988-160185166	0	0	0	0	0	0	0	0	0	0	0	0.864721	NOTEST	0.14412	0	#NAME?	0	1	1	no
ENSG00000227906.3	SNAP25-AS1	chr20:10002619-10349424	0	0	0	0	0	0	0	0	0	0	0	0.163282	NOTEST	0.0272136	0	#NAME?	0	1	1	no
ENSG00000227910.1	RP11-73B2.6	chr7:63385225-63386655	0	0	0	0	0	0	0	0	0	0	0	0.819357	NOTEST	0.136559	0	#NAME?	0	1	1	no
ENSG00000227914.3	RP11-130C19.3	chr9:213107-746105	0	0	0	0	0	0	0	0	0	0	0.512005	0	NOTEST	0.0853342	0	#NAME?	0	1	1	no
ENSG00000228022.1	HCG20	chr6:30734601-30760027	0	0	0	0	0	0	0	0	0	0.409001	0	0	NOTEST	0.0681669	0	#NAME?	0	1	1	no
ENSG00000228032.1	C14orf144	chr14:104710540-104712473	0	0	0	0	0	0	0	0.430824	0	0	0	0	NOTEST	0.071804	0	#NAME?	0	1	1	no
ENSG00000228126.1	LINC00568	chr1:150488232-150490508	0	0	0	0	0	0	0	0	2.29049	1.6956	0	0	NOTEST	0.664349	0	#NAME?	0	1	1	no
ENSG00000228172.1	RP1-317E23.3	chr1:26126666-26185903	0	0	0	0	0	0	4.00689	0	0	0	0	0	NOTEST	0.667815	0	#NAME?	0	1	1	no
ENSG00000228201.1	AL022341.3	chr16:691812-699200	0	0	0	0	0	0	0	0	0	0	6.56073	0	NOTEST	1.09345	0	#NAME?	0	1	1	no
ENSG00000228214.2	LINC00693	chr3:28616281-28799831	0	0	0	0	0	0	0	0	0	0.451601	0	0	NOTEST	0.0752669	0	#NAME?	0	1	1	no
ENSG00000228251.1	AC012442.6	chr2:113341816-113372008	0	0	0	0	0	0	0	0	0	1.40746	0	0	NOTEST	0.234577	0	#NAME?	0	1	1	no
ENSG00000228259.2	AC136604.1	chr5:179078297-179079445	0	0	0	0	0	0	0	0	0	0	0	0.920618	NOTEST	0.153436	0	#NAME?	0	1	1	no
ENSG00000228261.1	RP11-127L20.3	chr10:106071893-106098162	0	0	0	0	0	0	0	0	0	0.584128	0	0	NOTEST	0.0973547	0	#NAME?	0	1	1	no
ENSG00000228271.1	RP11-513G11.2	chr3:193994470-194005157	0	0	0	0	0	0	0	0.652359	0	0	0	0	NOTEST	0.108727	0	#NAME?	0	1	1	no
ENSG00000228273.2	MUC3A	chr7:100547186-100550424	0	0	0	0	0	0	0	0.775292	0	0	0	0	NOTEST	0.129215	0	#NAME?	0	1	1	no
ENSG00000228275.1	ARMCX3-AS1	chrX:100877786-100882833	0	0	0	0	0	0	0	1.99255	0	0	0.946615	0	NOTEST	0.489861	0	#NAME?	0	1	1	no
ENSG00000228278.2	ORM2	chr9:117092148-117095532	0	0	0	0	0	0	0	0	0	0.815836	0	0	NOTEST	0.135973	0	#NAME?	0	1	1	no
ENSG00000228313.3	CTD-2555K7.4	chr14:23064714-23081265	0	0	0	0	0	0	0.311647	0	0	0	0	0	NOTEST	0.0519411	0	#NAME?	0	1	1	no
ENSG00000228314.1	CYP4F29P	chr21:15215453-15220685	0	0	0	0	0	0	0	0	0	0	0	0.405961	NOTEST	0.0676601	0	#NAME?	0	1	1	no
ENSG00000228386.2	RP5-1125A11.4	chr20:32580293-32668077	0	0	0	0	0	0	0	0	1.55468	0	0	0	NOTEST	0.259113	0	#NAME?	0	1	1	no
ENSG00000228526.2	RP3-510D11.1	chr1:9242065-9262678	0	0	0	0	0	0	3.59322	0	3.67312	0	0	0	NOTEST	1.21106	0	#NAME?	0	1	1	no
ENSG00000228541.1	AC093159.1	chr2:62690261-62691205	0	0	0	0	0	0	0	0	2.52762	0	0	0	NOTEST	0.42127	0	#NAME?	0	1	1	no
ENSG00000228695.5	CES1P1	chr16:55794510-55808838	0	0	0	0	0	0	0.308877	0	0	0	0	0	NOTEST	0.0514795	0	#NAME?	0	1	1	no
ENSG00000228709.1	AP001065.15	chr21:45905459-45910171	0	0	0	0	0	0	0	0	0.920644	0	0	0	NOTEST	0.153441	0	#NAME?	0	1	1	no
ENSG00000228763.1	AC010095.5	chr2:109150856-109303702	0	0	0	0	0	0	0	0	0	0	1.55537	0	NOTEST	0.259228	0	#NAME?	0	1	1	no
ENSG00000228775.3	WEE2-AS1	chr7:141404137-141487722	0	0	0	0	0	0	0	0.619955	0.54309	0.521775	0	0.274262	NOTEST	0.326514	0	#NAME?	0	1	1	no
ENSG00000228802.1	AC073641.2	chr2:224822120-224832431	0	0	0	0	0	0	0	0	0	2.58809	0	0	NOTEST	0.431348	0	#NAME?	0	1	1	no
ENSG00000229017.2	RP11-439L18.3	chr6:143287557-143359214	0	0	0	0	0	0	0	0	0	0	0	0.229845	NOTEST	0.0383074	0	#NAME?	0	1	1	no
ENSG00000229151.1	RP11-348F1.3	chrX:51099795-51139314	0	0	0	0	0	0	0	0	0	2.71974	0	0	NOTEST	0.453289	0	#NAME?	0	1	1	no
ENSG00000229393.1	RP3-395M20.3	chr1:2398897-2436965	0	0	0	0	0	0	0	0	2.72562	0	0	0	NOTEST	0.454269	0	#NAME?	0	1	1	no
ENSG00000229628.1	AC073115.7	chr7:46030503-46040497	0	0	0	0	0	0	0	0	0	1.61098	0	0	NOTEST	0.268497	0	#NAME?	0	1	1	no
ENSG00000229647.1	AC007879.7	chr2:208104534-208490651	0	0	0	0	0	0	0	0	0.000962463	0	0	0	NOTEST	0.000160411	0	#NAME?	0	1	1	no
ENSG00000229676.2	ZNF492	chr19:22817125-22899793	0	0	0	0	0	0	0	0	0	0	0	0.118057	NOTEST	0.0196762	0	#NAME?	0	1	1	no
ENSG00000229703.2	XX-CR54.1	chr1:248855491-248862411	0	0	0	0	0	0	0	0	0	0.791837	0	0	NOTEST	0.131973	0	#NAME?	0	1	1	no
ENSG00000229727.2	AC013460.1	chr2:7561395-7590385	0	0	0	0	0	0	0	0	0	0.212379	0	0	NOTEST	0.0353965	0	#NAME?	0	1	1	no
ENSG00000229766.2	RP5-971N18.3	chr20:7957994-8024159	0	0	0	0	0	0	0	0	0	0	0	0.30434	NOTEST	0.0507234	0	#NAME?	0	1	1	no
ENSG00000229808.1	RP11-456P18.2	chr1:161736083-161933860	0	0	0	0	0	0	0	0.568043	0	0	0	0	NOTEST	0.0946738	0	#NAME?	0	1	1	no
ENSG00000229839.2	AC018462.2	chr2:62095223-62374016	0	0	0	0	0	0	0	0.311037	0	0.249875	0	0	NOTEST	0.0934854	0	#NAME?	0	1	1	no
ENSG00000229920.2	RPS4XP5	chr2:63869588-63870922	0	0	0	0	0	0	0	0	0	0	0	0.450639	NOTEST	0.0751064	0	#NAME?	0	1	1	no
ENSG00000229937.4	PRPS1L1	chr7:18066404-18067486	0	0	0	0	0	0	0.650397	0	0	0	0	0	NOTEST	0.108399	0	#NAME?	0	1	1	no
ENSG00000229950.1	TFAP2A-AS1	chr6:10396909-10419871	0	0	0	0	0	0	0	0	1.49262	0	0	0	NOTEST	0.248771	0	#NAME?	0	1	1	no
ENSG00000230107.1	CTA-126B4.7	chr22:42834028-42842201	0	0	0	0	0	0	2.055	0	0	0	0	0	NOTEST	0.3425	0	#NAME?	0	1	1	no
ENSG00000230115.1	TPRG1-AS2	chr3:188659503-189043093	0	0	0	0	0	0	0	0	1.7367	0	0	0	NOTEST	0.289451	0	#NAME?	0	1	1	no
ENSG00000230156.2	LINC00443	chr13:107306263-107324511	0	0	0	0	0	0	0	0	0.517315	0	0	0	NOTEST	0.0862191	0	#NAME?	0	1	1	no
ENSG00000230174.1	XXbac-BPG181B23.4	chr6:31368478-31433586	0	0	0	0	0	0	0	0	0.293682	0	0	0	NOTEST	0.048947	0	#NAME?	0	1	1	no
ENSG00000230319.1	AL022476.2	chr22:43434590-43485434	0	0	0	0	0	0	0	0	0	0.319406	0	0	NOTEST	0.0532343	0	#NAME?	0	1	1	no
ENSG00000230325.1	RP11-385F5.4	chr1:236681538-236767804	0	0	0	0	0	0	0	0	2.13363	0	0	0	NOTEST	0.355604	0	#NAME?	0	1	1	no
ENSG00000230394.1	RP11-692P14.1	chrX:7975418-7986201	0	0	0	0	0	0	0	0	0	0	31.9258	0	NOTEST	5.32096	0	#NAME?	0	1	1	no
ENSG00000230415.1	RP5-902P8.10	chr1:1210616-1214773	0	0	0	0	0	0	4.27603	0	0	0	0	3.42436	NOTEST	1.2834	0	#NAME?	0	1	1	no
ENSG00000230433.1	RP1-20B11.2	chr6:485132-693117	0	0	0	0	0	0	0.919421	0	0	0	0	0	NOTEST	0.153237	0	#NAME?	0	1	1	no
ENSG00000230499.1	AC108463.1	chr2:111953539-111964071	0	0	0	0	0	0	0	0	0	0	0	2.6747	NOTEST	0.445783	0	#NAME?	0	1	1	no
ENSG00000230515.1	AC092580.3	chr2:7811734-7812377	0	0	0	0	0	0	0	0	0	0	2.31126	0	NOTEST	0.38521	0	#NAME?	0	1	1	no
ENSG00000230526.1	RP11-472G21.2	chr10:73638113-73638865	0	0	0	0	0	0	0	3.09468	0	0	0	0	NOTEST	0.51578	0	#NAME?	0	1	1	no
ENSG00000230528.3	NOS2P3	chr17:20339649-20350557	0	0	0	0	0	0	0.224216	0	0	0	0	0	NOTEST	0.0373693	0	#NAME?	0	1	1	no
ENSG00000230533.1	RP11-95M15.1	chr6:137994596-137995691	0	0	0	0	0	0	0	2.52999	0	0	0	0	NOTEST	0.421666	0	#NAME?	0	1	1	no
ENSG00000230596.2	AC112229.4	chr2:111143953-111192743	0	0	0	0	0	0	0	2.03087e-05	0	0	0	0	NOTEST	3.38479e-06	0	#NAME?	0	1	1	no
ENSG00000230647.1	AC022816.2	chr17:14277455-14324343	0	0	0	0	0	0	0	2.71168	0	0	0	0	NOTEST	0.451947	0	#NAME?	0	1	1	no
ENSG00000230699.2	RP11-54O7.1	chr1:840213-851356	0	0	0	0	0	0	0	0	0.254034	0	0	0	NOTEST	0.042339	0	#NAME?	0	1	1	no
ENSG00000230725.1	RP4-738P15.1	chr20:25121424-25129426	0	0	0	0	0	0	0.214167	0	0	0	0	0	NOTEST	0.0356946	0	#NAME?	0	1	1	no
ENSG00000230773.2	AC079807.4	chr2:48168834-48468122	0	0	0	0	0	0	0	0.297605	0	0	0	0	NOTEST	0.0496009	0	#NAME?	0	1	1	no
ENSG00000230805.2	AL132709.1	chr14:101540232-101544008	0	0	0	0	0	0	0	0	0	0	1.77715	0	NOTEST	0.296191	0	#NAME?	0	1	1	no
ENSG00000230925.3	RP11-176F3.7	chr9:33750514-33920402	0	0	0	0	0	0	0	0	1.17442	0	0	0	NOTEST	0.195736	0	#NAME?	0	1	1	no
ENSG00000230939.1	RP11-314C16.1	chr6:8784410-8785678	0	0	0	0	0	0	0	3.39366	0	0	0	0	NOTEST	0.56561	0	#NAME?	0	1	1	no
ENSG00000230940.2	RP11-32B11.2	chr9:134735493-134955295	0	0	0	0	0	0	0	0	2.799	0	0	0	NOTEST	0.4665	0	#NAME?	0	1	1	no
ENSG00000231010.1	RP6-109B7.2	chr22:46445357-46509808	0	0	0	0	0	0	0	0	0	0.609795	0	0	NOTEST	0.101633	0	#NAME?	0	1	1	no
ENSG00000231013.1	AC013275.2	chr2:120197418-120282070	0	0	0	0	0	0	0.340505	0	0	0	0	0	NOTEST	0.0567509	0	#NAME?	0	1	1	no
ENSG00000231050.1	RP1-140A9.1	chr1:1822909-1824097	0	0	0	0	0	0	0	0	1.34683	0.89879	0	0	NOTEST	0.37427	0	#NAME?	0	1	1	no
ENSG00000231062.1	AC103563.9	chr2:95690937-95719737	0	0	0	0	0	0	1.72623	0	1.34083	2.22533	0	0	NOTEST	0.882066	0	#NAME?	0	1	1	no
ENSG00000231073.1	RP11-316M1.3	chr1:150898814-150948010	0	0	0	0	0	0	0	0	4.48058	0	0	0	NOTEST	0.746764	0	#NAME?	0	1	1	no
ENSG00000231128.1	RP5-1073O3.2	chr1:114304453-114447692	0	0	0	0	0	0	0	0	0	0	0	1.00408	NOTEST	0.167346	0	#NAME?	0	1	1	no
ENSG00000231160.5	RP11-617D20.1	chr4:38614321-38702663	0	0	0	0	0	0	1.37662	0	2.45983	0.920633	0.269047	0	NOTEST	0.837687	0	#NAME?	0	1	1	no
ENSG00000231193.1	RP11-462B18.2	chr9:32840595-32841760	0	0	0	0	0	0	0	0	1.5272	0	0	0	NOTEST	0.254534	0	#NAME?	0	1	1	no
ENSG00000231294.1	AC006994.2	chr2:211036241-211095107	0	0	0	0	0	0	0	0	0	4.9234	0	0	NOTEST	0.820567	0	#NAME?	0	1	1	no
ENSG00000231304.1	AC107622.1	chr3:20383959-20392420	0	0	0	0	0	0	0	0	0	0.216148	0	0	NOTEST	0.0360246	0	#NAME?	0	1	1	no
ENSG00000231435.1	AC011747.3	chr2:8683721-8723922	0	0	0	0	0	0	0.955265	0	0	0	0	0	NOTEST	0.159211	0	#NAME?	0	1	1	no
ENSG00000231475.2	IGHV4-31	chr14:106805208-106805716	0	0	0	0	0	0	0	0	0	1.712	0	0	NOTEST	0.285333	0	#NAME?	0	1	1	no
ENSG00000231551.2	RP11-495P10.1	chr1:147835126-147931933	0	0	0	0	0	0	0	0.445096	0	0	0	0	NOTEST	0.0741827	0	#NAME?	0	1	1	no
ENSG00000231613.1	RP5-943J3.1	chr1:89990461-90402170	0	0	0	0	0	0	0	0	2.24756	0	0	0	NOTEST	0.374594	0	#NAME?	0	1	1	no
ENSG00000231616.4	RP11-575L7.4	chr9:86444570-86536342	0	0	0	0	0	0	0.52788	0	0	0	0	0	NOTEST	0.08798	0	#NAME?	0	1	1	no
ENSG00000231703.2	RP4-669H2.1	chr20:51588945-52120853	0	0	0	0	0	0	0.147487	0	0	0	0	0	NOTEST	0.0245811	0	#NAME?	0	1	1	no
ENSG00000231731.3	AC010976.2	chr2:128221217-128284058	0	0	0	0	0	0	0	0	0.755278	0	0	0	NOTEST	0.12588	0	#NAME?	0	1	1	no
ENSG00000231794.3	AC009542.2	chr7:134868589-134896316	0	0	0	0	0	0	0	0.330328	0	0	0	0	NOTEST	0.0550547	0	#NAME?	0	1	1	no
ENSG00000231842.1	RP11-527F13.1	chr6:126498338-126523385	0	0	0	0	0	0	0	0	0	0	0	1.4895	NOTEST	0.24825	0	#NAME?	0	1	1	no
ENSG00000231858.1	AC067945.4	chr2:191886251-192016316	0	0	0	0	0	0	0	0	0	2.64296	0	0	NOTEST	0.440493	0	#NAME?	0	1	1	no
ENSG00000231880.1	KBTBD4	chr11:47586887-47606114	0	0	0	0	0	0	0	0	0.986823	0	0	0	NOTEST	0.164471	0	#NAME?	0	1	1	no
ENSG00000231887.2	PRH1	chr12:10998447-11324197	0	0	0	0	0	0	0.758343	0	0	0	0	0	NOTEST	0.12639	0	#NAME?	0	1	1	no
ENSG00000231944.1	PHKA1-AS1	chrX:71798663-71934167	0	0	0	0	0	0	0	0	1.05247	0	0	0	NOTEST	0.175411	0	#NAME?	0	1	1	no
ENSG00000232151.5	RP11-353N4.8	chr1:149605639-149636207	0	0	0	0	0	0	0	0	0.000173507	0	0	0.000749703	NOTEST	0.000153868	0	#NAME?	0	1	1	no
ENSG00000232216.1	IGHV3-43	chr14:106926187-106926724	0	0	0	0	0	0	0	0	0	0	2.4183	0	NOTEST	0.40305	0	#NAME?	0	1	1	no
ENSG00000232274.2	RP11-782C8.2	chr1:143118704-143233417	0	0	0	0	0	0	0	0.0848565	0	0	0.0765619	0	NOTEST	0.0269031	0	#NAME?	0	1	1	no
ENSG00000232311.1	RP1-249I4.2	chr6:110147724-110149988	0	0	0	0	0	0	0	0	2.41177	0	0	0	NOTEST	0.401962	0	#NAME?	0	1	1	no
ENSG00000232324.1	AC008440.10	chr19:54357834-54379691	0	0	0	0	0	0	0	0	0	0	0	1.50839	NOTEST	0.251399	0	#NAME?	0	1	1	no
ENSG00000232347.1	RP11-488L18.8	chr1:247364869-247405125	0	0	0	0	0	0	0	0	1.5547	0	1.38096	0	NOTEST	0.489277	0	#NAME?	0	1	1	no
ENSG00000232518.1	AC074366.3	chr2:38893051-38961910	0	0	0	0	0	0	0	3.10081	0	0	0	0	NOTEST	0.516802	0	#NAME?	0	1	1	no
ENSG00000232600.2	AC084125.4	chr8:145654190-145669827	0	0	0	0	0	0	0	0	0	2.29708	0	0	NOTEST	0.382847	0	#NAME?	0	1	1	no
ENSG00000232850.1	AL590708.2	chr9:130882971-130891481	0	0	0	0	0	0	2.39985	0	0	0	0	0	NOTEST	0.399975	0	#NAME?	0	1	1	no
ENSG00000232884.3	AF127936.3	chr21:16119082-16126184	0	0	0	0	0	0	0	0	0	0	0.272935	0	NOTEST	0.0454892	0	#NAME?	0	1	1	no
ENSG00000232998.1	VPS13A-AS1	chr9:79791671-80036457	0	0	0	0	0	0	0	0	0	0	3.34541	0	NOTEST	0.557568	0	#NAME?	0	1	1	no
ENSG00000233029.3	RP11-439A17.9	chr1:120906027-120935937	0	0	0	0	0	0	0	0	0	0	0	0.153991	NOTEST	0.0256652	0	#NAME?	0	1	1	no
ENSG00000233064.2	RP3-380B8.4	chr6:5851738-5870453	0	0	0	0	0	0	0	0	0	0	4.27263	0	NOTEST	0.712105	0	#NAME?	0	1	1	no
ENSG00000233067.2	RP11-40F8.2	chrX:22407431-23082236	0	0	0	0	0	0	0	0	0	0	0.963585	0	NOTEST	0.160597	0	#NAME?	0	1	1	no
ENSG00000233117.2	LINC00702	chr10:4243332-4286104	0	0	0	0	0	0	0	0	0	0	0	0.0973091	NOTEST	0.0162182	0	#NAME?	0	1	1	no
ENSG00000233250.1	RP3-339A18.6	chrX:53458205-53461320	0	0	0	0	0	0	0	0	0	0	15.6703	0	NOTEST	2.61171	0	#NAME?	0	1	1	no
ENSG00000233304.1	RP13-614K11.1	chr1:4000676-4015322	0	0	0	0	0	0	0.197716	0	0	0	0	0	NOTEST	0.0329527	0	#NAME?	0	1	1	no
ENSG00000233387.1	RP11-342D11.3	chr10:33385184-33405600	0	0	0	0	0	0	0	0	0	0	0	1.55288	NOTEST	0.258814	0	#NAME?	0	1	1	no
ENSG00000233427.1	RP1-212P9.3	chr1:29194086-29203848	0	0	0	0	0	0	0	0	0.607678	0	0	0	NOTEST	0.10128	0	#NAME?	0	1	1	no
ENSG00000233577.2	RP3-462D8.2	chr22:25675495-25678258	0	0	0	0	0	0	0	0	0	5.1027	0	0	NOTEST	0.85045	0	#NAME?	0	1	1	no
ENSG00000233654.1	AC093388.3	chr2:191399580-191432828	0	0	0	0	0	0	5.58657	0	0	0	5.38413	4.17494	NOTEST	2.52427	0	#NAME?	0	1	1	no
ENSG00000233661.1	SPIN4-AS1	chrX:62567106-62572057	0	0	0	0	0	0	0	0	0	2.40047	0	0	NOTEST	0.400078	0	#NAME?	0	1	1	no
ENSG00000233695.1	GAS6-AS1	chr13:114518602-114567046	0	0	0	0	0	0	0	0	1.37879	0	0	0	NOTEST	0.229799	0	#NAME?	0	1	1	no
ENSG00000233776.1	RP11-384P7.6	chr9:33732972-33738414	0	0	0	0	0	0	0	0	0	0	2.17349	0	NOTEST	0.362249	0	#NAME?	0	1	1	no
ENSG00000233820.2	RP11-535M15.2	chr9:99489011-99489751	0	0	0	0	0	0	0	0	0	0	0	1.24076	NOTEST	0.206793	0	#NAME?	0	1	1	no
ENSG00000233849.1	AC022201.5	chr2:70523106-70529222	0	0	0	0	0	0	0	0	0	0	4.72628	0	NOTEST	0.787713	0	#NAME?	0	1	1	no
ENSG00000233922.1	AL133493.2	chr21:47013591-47017005	0	0	0	0	0	0	0	0	0	0	0	0.800611	NOTEST	0.133435	0	#NAME?	0	1	1	no
ENSG00000233967.2	RP11-250B2.3	chr6:81153060-81175644	0	0	0	0	0	0	1.35521	0	0	0.872443	0	0	NOTEST	0.371275	0	#NAME?	0	1	1	no
ENSG00000234019.1	RP11-236P24.3	chrX:53122891-53172633	0	0	0	0	0	0	3.90206	0	0	0	0	1.58004	NOTEST	0.913684	0	#NAME?	0	1	1	no
ENSG00000234026.1	RP11-310E22.4	chr10:96953956-96990901	0	0	0	0	0	0	0	0	0	0	1.54996	0	NOTEST	0.258327	0	#NAME?	0	1	1	no
ENSG00000234129.3	RP11-120D5.1	chrX:10865995-11129229	0	0	0	0	0	0	0	0	0	0	0.290645	0.33833	NOTEST	0.104829	0	#NAME?	0	1	1	no
ENSG00000234166.1	ARHGEF19-AS1	chr1:16524348-16539104	0	0	0	0	0	0	0	0	0	0.000839056	0	0	NOTEST	0.000139843	0	#NAME?	0	1	1	no
ENSG00000234191.1	RP11-157D23.2	chrX:39260505-39294078	0	0	0	0	0	0	0	0	0	0	0.727264	0	NOTEST	0.121211	0	#NAME?	0	1	1	no
ENSG00000234230.1	ZFX-AS1	chrX:24164341-24234372	0	0	0	0	0	0	0	0	3.51836	0	0	0	NOTEST	0.586393	0	#NAME?	0	1	1	no
ENSG00000234232.2	RP11-353N4.5	chr1:149649059-149719362	0	0	0	0	0	0	0	4.55647	0	0	0	0	NOTEST	0.759412	0	#NAME?	0	1	1	no
ENSG00000234261.1	RP11-146I2.1	chr6:14977018-15090234	0	0	0	0	0	0	0	0	0.78282	0	0	0	NOTEST	0.13047	0	#NAME?	0	1	1	no
ENSG00000234428.2	RP11-666F17.1	chr12:26287896-26986131	0	0	0	0	0	0	0	0	0.587065	0	0	0	NOTEST	0.0978442	0	#NAME?	0	1	1	no
ENSG00000234478.1	RP11-275I14.4	chr1:226332379-226374431	0	0	0	0	0	0	0	0	0	0	0	1.88467	NOTEST	0.314112	0	#NAME?	0	1	1	no
ENSG00000234622.1	RP13-297E16.5	chrX:1886239-1887669	0	0	0	0	0	0	0	0	1.40251	0	0	0	NOTEST	0.233751	0	#NAME?	0	1	1	no
ENSG00000234756.1	RP11-120C12.3	chr10:64049279-64063792	0	0	0	0	0	0	1.20838	0	0	0	0	0	NOTEST	0.201397	0	#NAME?	0	1	1	no
ENSG00000234769.4	WASH4P	chr16:61554-85195	0	0	0	0	0	0	0	0.406053	0	0	0	0	NOTEST	0.0676755	0	#NAME?	0	1	1	no
ENSG00000234795.5	RFTN1P1	chrY:7610635-7678724	0	0	0	0	0	0	0	0.819421	0	0	0	0	NOTEST	0.13657	0	#NAME?	0	1	1	no
ENSG00000234884.1	CTA-407F11.8	chr22:25957083-25960429	0	0	0	0	0	0	3.23663	0	0	3.85486	0	0	NOTEST	1.18191	0	#NAME?	0	1	1	no
ENSG00000234906.4	APOC2	chr19:45445494-45452822	0	0	0	0	0	0	0	0	0	0	0	0.998422	NOTEST	0.166404	0	#NAME?	0	1	1	no
ENSG00000234978.1	RP11-423O2.5	chr1:142803223-142816004	0	0	0	0	0	0	0	0	0.487017	0	0	0	NOTEST	0.0811695	0	#NAME?	0	1	1	no
ENSG00000235072.1	AC012074.2	chr2:25592041-25598714	0	0	0	0	0	0	0	4.87939	0	0	0	0	NOTEST	0.813232	0	#NAME?	0	1	1	no
ENSG00000235262.1	KDM5C-IT1	chrX:53220502-53254604	0	0	0	0	0	0	0	0	0.853734	0.821265	0	1.00234	NOTEST	0.446223	0	#NAME?	0	1	1	no
ENSG00000235271.1	RP1-90L6.3	chr22:27299302-27316574	0	0	0	0	0	0	0	0	0	1.70849	0	0	NOTEST	0.284749	0	#NAME?	0	1	1	no
ENSG00000235366.1	LINC01055	chr13:46255224-46256554	0	0	0	0	0	0	0	2.79929	0	0	0	0	NOTEST	0.466549	0	#NAME?	0	1	1	no
ENSG00000235420.6	RPL29P30	chr15:71088935-71095023	0	0	0	0	0	0	0	0	0.959355	0	0	0	NOTEST	0.159892	0	#NAME?	0	1	1	no
ENSG00000235481.2	RP11-133O22.6	chr9:33750514-33920402	0	0	0	0	0	0	1.69522	0	0	1.19178	0	0	NOTEST	0.481166	0	#NAME?	0	1	1	no
ENSG00000235568.2	NFAM1	chr22:42776415-42828401	0	0	0	0	0	0	0	0	0.135039	0.092808	0.215169	0	NOTEST	0.0738361	0	#NAME?	0	1	1	no
ENSG00000235629.1	AC090952.5	chr3:14689700-14690939	0	0	0	0	0	0	0	0	2.93933	0	0	0	NOTEST	0.489889	0	#NAME?	0	1	1	no
ENSG00000235724.4	AC009299.2	chr2:161952741-162111179	0	0	0	0	0	0	0	0	0.350423	0	0.747293	0	NOTEST	0.182953	0	#NAME?	0	1	1	no
ENSG00000235781.1	XXbac-BPG249D20.9	chr6:30484042-30486994	0	0	0	0	0	0	0	0	0	0.662564	0	0	NOTEST	0.110427	0	#NAME?	0	1	1	no
ENSG00000235802.1	HCFC1-AS1	chrX:153213003-153237258	0	0	0	0	0	0	0	0	0	0	0	5.53737	NOTEST	0.922895	0	#NAME?	0	1	1	no
ENSG00000235890.1	TSPEAR-AS1	chr21:45917774-46131495	0	0	0	0	0	0	0	0	0.685518	0	0	0.490274	NOTEST	0.195965	0	#NAME?	0	1	1	no
ENSG00000235927.2	NEXN-AS1	chr1:78347032-78409576	0	0	0	0	0	0	0	0	0	0	0	0.398352	NOTEST	0.0663919	0	#NAME?	0	1	1	no
ENSG00000235958.1	UBOX5-AS1	chr20:3087558-3140842	0	0	0	0	0	0	0.372786	0	0.399024	0	0.647539	0	NOTEST	0.236558	0	#NAME?	0	1	1	no
ENSG00000236016.3	RP1-3J17.3	chr6:86215213-86353003	0	0	0	0	0	0	0	0	0.542783	0	0	0	NOTEST	0.0904638	0	#NAME?	0	1	1	no
ENSG00000236081.1	AC074389.9	chr7:1727754-1787590	0	0	0	0	0	0	0	0	0	0	1.97213	0	NOTEST	0.328688	0	#NAME?	0	1	1	no
ENSG00000236194.2	AC003104.1	chr17:40351185-40428424	0	0	0	0	0	0	0	0	0	0.761675	0	0	NOTEST	0.126946	0	#NAME?	0	1	1	no
ENSG00000236204.1	AC092594.1	chr2:19167728-19226726	0	0	0	0	0	0	0	0	0	0	0	0.324054	NOTEST	0.054009	0	#NAME?	0	1	1	no
ENSG00000236213.1	AC006369.2	chr2:37827278-37899334	0	0	0	0	0	0	0	4.52647	0	0	0	0	NOTEST	0.754411	0	#NAME?	0	1	1	no
ENSG00000236226.1	RP11-645N11.3	chr7:102453307-102715280	0	0	0	0	0	0	0	5.52673	0	0	0	0	NOTEST	0.921122	0	#NAME?	0	1	1	no
ENSG00000236233.3	RP11-12A20.7	chr9:67792166-67794649	0	0	0	0	0	0	0	0	0	0.250731	0	0	NOTEST	0.0417885	0	#NAME?	0	1	1	no
ENSG00000236264.3	RPL26P30	chr11:2349978-2418649	0	0	0	0	0	0	0	1.87956	0	0	0	0	NOTEST	0.31326	0	#NAME?	0	1	1	no
ENSG00000236266.1	RP3-467L1.4	chr1:7844379-7913572	0	0	0	0	0	0	0	1.4941	0	0.896318	0	0	NOTEST	0.398403	0	#NAME?	0	1	1	no
ENSG00000236301.4	MRGPRG-AS1	chr11:3239173-3244361	0	0	0	0	0	0	0.586262	0	0	0	0	0	NOTEST	0.0977104	0	#NAME?	0	1	1	no
ENSG00000236438.2	FAM157A	chr3:197880120-197925886	0	0	0	0	0	0	0	0	0	0	0.411618	0	NOTEST	0.068603	0	#NAME?	0	1	1	no
ENSG00000236457.1	AC130689.5	chr17:1963132-2240801	0	0	0	0	0	0	0	0	0	0	4.70114	0	NOTEST	0.783523	0	#NAME?	0	1	1	no
ENSG00000236498.1	AC107081.5	chr2:62095223-62374016	0	0	0	0	0	0	1.40257	0	0	0.846738	0	0	NOTEST	0.374885	0	#NAME?	0	1	1	no
ENSG00000236528.1	RP1-125I3.2	chr1:26186103-26197744	0	0	0	0	0	0	0	0	0	0.850258	0	0	NOTEST	0.14171	0	#NAME?	0	1	1	no
ENSG00000236532.1	AL035610.2	chr21:29420732-29600986	0	0	0	0	0	0	0	0	0	0	0.0941336	0	NOTEST	0.0156889	0	#NAME?	0	1	1	no
ENSG00000236682.1	AC068282.3	chr2:128146705-128158156	0	0	0	0	0	0	0	0	0	0.165826	0	0	NOTEST	0.0276377	0	#NAME?	0	1	1	no
ENSG00000236756.4	DNAJC9-AS1	chr10:74893413-75118617	0	0	0	0	0	0	0	0	0	0	0	0.19525	NOTEST	0.0325417	0	#NAME?	0	1	1	no
ENSG00000236760.1	AC019118.3	chr2:3135352-3136877	0	0	0	0	0	0	1.32626	0	0	0	0	0	NOTEST	0.221044	0	#NAME?	0	1	1	no
ENSG00000236790.1	LINC00299	chr2:8347272-8468549	0	0	0	0	0	0	0	0.258786	0	0	0	0	NOTEST	0.0431311	0	#NAME?	0	1	1	no
ENSG00000236882.3	C5orf27	chr5:95171646-95195837	0	0	0	0	0	0	0	0	0	0.252587	0	0	NOTEST	0.0420978	0	#NAME?	0	1	1	no
ENSG00000236921.1	RP11-408N14.1	chr9:22203988-22214671	0	0	0	0	0	0	0	0	0	0	2.42622	0	NOTEST	0.40437	0	#NAME?	0	1	1	no
ENSG00000236986.2	RP11-544A12.4	chr9:134000947-134110057	0	0	0	0	0	0	0	0	0	0	2.86953	1.03334	NOTEST	0.650479	0	#NAME?	0	1	1	no
ENSG00000236991.2	RP11-383C5.7	chr10:127408144-127452708	0	0	0	0	0	0	0	0	0	0.90217	1.14544	1.55099	NOTEST	0.599767	0	#NAME?	0	1	1	no
ENSG00000237011.1	RP11-98G13.1	chr1:193648023-193696165	0	0	0	0	0	0	0	0	0	0	0	1.02459	NOTEST	0.170765	0	#NAME?	0	1	1	no
ENSG00000237101.1	RP11-365O16.6	chr1:224407314-224518089	0	0	0	0	0	0	0	0	0	0.455599	0	0	NOTEST	0.0759331	0	#NAME?	0	1	1	no
ENSG00000237166.1	AC007163.3	chr2:201577027-201599900	0	0	0	0	0	0	0	0	0	0	0.327928	0	NOTEST	0.0546547	0	#NAME?	0	1	1	no
ENSG00000237223.2	SULT1C2P1	chr2:108938693-108970255	0	0	0	0	0	0	0	0	0	0.252189	0	0	NOTEST	0.0420316	0	#NAME?	0	1	1	no
ENSG00000237276.4	ANO7P1	chr1:16542951-16543823	0	0	0	0	0	0	0	0	10.4106	0	0	4.52196	NOTEST	2.48876	0	#NAME?	0	1	1	no
ENSG00000237359.1	RP11-509J21.2	chr9:3526722-3671634	0	0	0	0	0	0	0	1.28274	1.02237	0	0	0	NOTEST	0.384184	0	#NAME?	0	1	1	no
ENSG00000237373.1	BRWD1-IT1	chr21:40556101-40695144	0	0	0	0	0	0	0	0	0	0	0	1.97773	NOTEST	0.329621	0	#NAME?	0	1	1	no
ENSG00000237387.1	CTA-407F11.7	chr22:25960815-26125261	0	0	0	0	0	0	0	0	0	0.925837	0	0	NOTEST	0.154306	0	#NAME?	0	1	1	no
ENSG00000237481.1	RP4-803J11.2	chr1:229455149-229479041	0	0	0	0	0	0	1.56315	1.75166	0	0	0	0	NOTEST	0.552468	0	#NAME?	0	1	1	no
ENSG00000237491.4	RP11-206L10.9	chr1:721179-723052	0	0	0	0	0	0	0	0	0	0	0	0.30227	NOTEST	0.0503783	0	#NAME?	0	1	1	no
ENSG00000237517.4	DGCR5	chr22:18958026-19018755	0	0	0	0	0	0	0	0	0	0	1.21999	0	NOTEST	0.203332	0	#NAME?	0	1	1	no
ENSG00000237637.1	FRY-AS1	chr13:32599450-32870794	0	0	0	0	0	0	0	0	0	0.835625	0	0	NOTEST	0.139271	0	#NAME?	0	1	1	no
ENSG00000237819.1	AC002454.1	chr7:92234234-92546501	0	0	0	0	0	0	0	0	0	8.32274	3.61796	0	NOTEST	1.99012	0	#NAME?	0	1	1	no
ENSG00000237852.1	RP4-630A11.3	chr1:65886247-66107242	0	0	0	0	0	0	3.37199	0	0	2.0743	0	0	NOTEST	0.907714	0	#NAME?	0	1	1	no
ENSG00000237877.2	AC097500.2	chr2:186897617-186947960	0	0	0	0	0	0	0	0	0.562592	0	0	0	NOTEST	0.0937653	0	#NAME?	0	1	1	no
ENSG00000237938.1	RP11-288I21.1	chr1:16010826-16076391	0	0	0	0	0	0	0	0	0	0	0	1.45122	NOTEST	0.241869	0	#NAME?	0	1	1	no
ENSG00000237940.3	AC093642.3	chr2:242823513-243026289	0	0	0	0	0	0	0	0.367603	0	0.258925	0	0.300887	NOTEST	0.154569	0	#NAME?	0	1	1	no
ENSG00000238058.1	RP11-432J22.2	chr9:138799657-138805359	0	0	0	0	0	0	0	0	0	6.60165	0	0	NOTEST	1.10027	0	#NAME?	0	1	1	no
ENSG00000238133.2	MLK7-AS1	chr2:173940162-174146764	0	0	0	0	0	0	0	0	0	0	0.213766	0	NOTEST	0.0356276	0	#NAME?	0	1	1	no
ENSG00000238160.1	AC116366.5	chr5:131746327-131811736	0	0	0	0	0	0	0	4.84877	0	0	1.14841	1.11197	NOTEST	1.18486	0	#NAME?	0	1	1	no
ENSG00000238230.1	LINC00391	chr13:95351947-95355116	0	0	0	0	0	0	0	0	0.512335	0	0	0	NOTEST	0.0853892	0	#NAME?	0	1	1	no
ENSG00000238260.1	RP11-46F15.2	chr1:3539753-3541307	0	0	0	0	0	0	0	0	0	3.09012	0	1.68911	NOTEST	0.796539	0	#NAME?	0	1	1	no
ENSG00000238269.4	PAGE2B	chrX:55101495-55105342	0	0	0	0	0	0	0	0	2.40709	0	0	0	NOTEST	0.401181	0	#NAME?	0	1	1	no
ENSG00000238713.1	Y_RNA	chr4:145916151-146101313	0	0	0	0	0	0	0	0	0	0	177.243	0	NOTEST	29.5406	0	#NAME?	0	1	1	no
ENSG00000239037.1	snoU13	chrX:152599612-152625568	0	0	0	0	0	0	0	0	0	64.4658	0	0	NOTEST	10.7443	0	#NAME?	0	1	1	no
ENSG00000239247.2	RN7SL589P	chr4:2271308-2420390	0	0	0	0	0	0	0	0	0	0	4.97845	4.69114	NOTEST	1.6116	0	#NAME?	0	1	1	no
ENSG00000239300.1	RP11-400L8.2	chr2:9613946-9695921	0	0	0	0	0	0	2.37272	0	0	0	0	0	NOTEST	0.395454	0	#NAME?	0	1	1	no
ENSG00000239335.4	RP11-745O10.2	chr12:66516841-66563852	0	0	0	0	0	0	0	0	0	1.74854	2.24046	0	NOTEST	0.664834	0	#NAME?	0	1	1	no
ENSG00000239373.2	RN7SL425P	chr1:171454650-171562650	0	0	0	0	0	0	5.08251	0	0	0	0	0	NOTEST	0.847084	0	#NAME?	0	1	1	no
ENSG00000239474.2	KLHL41	chr2:170335687-170382772	0	0	0	0	0	0	0	0	0.222231	0	0	0	NOTEST	0.0370385	0	#NAME?	0	1	1	no
ENSG00000239718.1	HLTF-AS1	chr3:148747913-148820610	0	0	0	0	0	0	0	0	3.28302	0	0	0	NOTEST	0.54717	0	#NAME?	0	1	1	no
ENSG00000239883.4	RP11-175I17.2	chr10:46349540-46387931	0	0	0	0	0	0	1.04122	0	0	0.716805	0	0	NOTEST	0.293005	0	#NAME?	0	1	1	no
ENSG00000239922.1	RP11-71N10.1	chr3:147657790-147660801	0	0	0	0	0	0	0	0	0	0.126209	0	0	NOTEST	0.0210348	0	#NAME?	0	1	1	no
ENSG00000239953.2	RN7SL273P	chr6:37321747-37362514	0	0	0	0	0	0	0	0	0	3.80068	0	0	NOTEST	0.633446	0	#NAME?	0	1	1	no
ENSG00000239958.2	RN7SL51P	chr2:62489523-62489806	0	0	0	0	0	0	0	0	0	0	4.76683	0	NOTEST	0.794471	0	#NAME?	0	1	1	no
ENSG00000239998.1	LILRA2	chr19:55084386-55150343	0	0	0	0	0	0	0	0	0	0.25433	0.304446	0	NOTEST	0.0931293	0	#NAME?	0	1	1	no
ENSG00000240108.1	NCOR1P1	chr20:26084051-26094664	0	0	0	0	0	0	7.05357	3.9816	0	0	0	0	NOTEST	1.8392	0	#NAME?	0	1	1	no
ENSG00000240455.1	RN7SL671P	chr4:1870786-1871064	0	0	0	0	0	0	0	0	0	0	7.39133	0	NOTEST	1.23189	0	#NAME?	0	1	1	no
ENSG00000240563.1	L1TD1	chr1:62660502-62678000	0	0	0	0	0	0	0	0	0	0	0	0.159156	NOTEST	0.026526	0	#NAME?	0	1	1	no
ENSG00000240694.4	PNMA2	chr8:26362201-26371608	0	0	0	0	0	0	0	0	0	0	0	0.104431	NOTEST	0.0174052	0	#NAME?	0	1	1	no
ENSG00000240720.3	LRRD1	chr7:91741464-91810039	0	0	0	0	0	0	0.351272	0	0	0	0	0	NOTEST	0.0585454	0	#NAME?	0	1	1	no
ENSG00000240758.2	RP11-155G14.6	chr7:128095893-128146656	0	0	0	0	0	0	0	0	0	0	0	1.18051	NOTEST	0.196752	0	#NAME?	0	1	1	no
ENSG00000240869.2	RN7SL128P	chr6:20402397-20493941	0	0	0	0	0	0	6.23572	0	0	0	0	0	NOTEST	1.03929	0	#NAME?	0	1	1	no
ENSG00000241129.2	RPL22P19	chr12:125420000-125420441	0	0	0	0	0	0	0	0	3.98233	0	0	0	NOTEST	0.663722	0	#NAME?	0	1	1	no
ENSG00000241135.1	LINC00881	chr3:156799455-156840793	0	0	0	0	0	0	0	1.02463	0	0	0	0	NOTEST	0.170771	0	#NAME?	0	1	1	no
ENSG00000241155.1	ARHGAP31-AS1	chr3:119013219-119139561	0	0	0	0	0	0	0	0	0	0	1.04353	0	NOTEST	0.173921	0	#NAME?	0	1	1	no
ENSG00000241185.2	RPL21P122	chr17:11914087-12047147	0	0	0	0	0	0	0	0	0	0	1.7656	0	NOTEST	0.294267	0	#NAME?	0	1	1	no
ENSG00000241217.2	RN7SL809P	chr12:57057126-57082159	0	0	0	0	0	0	0	0	0	0	0	6.60187	NOTEST	1.10031	0	#NAME?	0	1	1	no
ENSG00000241229.2	RN7SL443P	chr20:42543503-42698256	0	0	0	0	0	0	0	0	4.25862	0	0	0	NOTEST	0.709771	0	#NAME?	0	1	1	no
ENSG00000241233.1	KRTAP5-8	chr11:71249070-71250253	0	0	0	0	0	0	0	0	0	0	0.578332	0	NOTEST	0.0963887	0	#NAME?	0	1	1	no
ENSG00000241288.3	RP11-379B18.5	chr3:125581416-125606178	0	0	0	0	0	0	0	0	0.378997	0	0	0	NOTEST	0.0631662	0	#NAME?	0	1	1	no
ENSG00000241326.1	RP11-807G9.2	chr1:9988996-10045556	0	0	0	0	0	0	11.2753	0	0	0	0	0	NOTEST	1.87921	0	#NAME?	0	1	1	no
ENSG00000241461.2	RN7SL182P	chr3:49067139-49131796	0	0	0	0	0	0	5.97412	0	0	0	0	0	NOTEST	0.995687	0	#NAME?	0	1	1	no
ENSG00000241544.1	RP11-6F2.5	chr3:156799455-156840793	0	0	0	0	0	0	0	0	0.442019	0	0	0	NOTEST	0.0736698	0	#NAME?	0	1	1	no
ENSG00000241710.2	RN7SL10P	chr12:42632248-42984157	0	0	0	0	0	0	0	0	0	3.55481	0	0	NOTEST	0.592468	0	#NAME?	0	1	1	no
ENSG00000241859.2	KALP	chrY:15863672-15970474	0	0	0	0	0	0	0	0	0	0	0	1.31773	NOTEST	0.219622	0	#NAME?	0	1	1	no
ENSG00000241933.1	RP11-755B10.3	chr3:57678931-57682323	0	0	0	0	0	0	0	0	0	0.14598	0	0	NOTEST	0.02433	0	#NAME?	0	1	1	no
ENSG00000242265.1	PEG10	chr7:94285636-94299007	0	0	0	0	0	0	0	0	0.0720251	0	0	0	NOTEST	0.0120042	0	#NAME?	0	1	1	no
ENSG00000242474.1	AC093627.9	chr7:135852-149362	0	0	0	0	0	0	0	0	0	0	1.07499	0	NOTEST	0.179165	0	#NAME?	0	1	1	no
ENSG00000242600.2	MBL1P	chr10:81679933-81682875	0	0	0	0	0	0	0	0	0	0.424385	0	0	NOTEST	0.0707308	0	#NAME?	0	1	1	no
ENSG00000242689.1	CNTF	chr11:58346583-58393198	0	0	0	0	0	0	0.376318	0	0.270587	0	0.279288	0	NOTEST	0.154366	0	#NAME?	0	1	1	no
ENSG00000242732.3	RGAG4	chrX:71130937-71363424	0	0	0	0	0	0	0.204472	0	0	0	0	0	NOTEST	0.0340786	0	#NAME?	0	1	1	no
ENSG00000242767.1	ZBTB20-AS4	chr3:114056940-114866118	0	0	0	0	0	0	0	0	0	0	0	1.66134	NOTEST	0.276891	0	#NAME?	0	1	1	no
ENSG00000242971.2	RN7SL233P	chr18:19284917-19450918	0	0	0	0	0	0	6.96595	0	0	0	0	0	NOTEST	1.16099	0	#NAME?	0	1	1	no
ENSG00000243015.2	RN7SL737P	chr12:93903262-93903544	0	0	0	0	0	0	0	0	0	4.18319	0	5.60072	NOTEST	1.63065	0	#NAME?	0	1	1	no
ENSG00000243051.2	RN7SL269P	chr1:169890466-170054349	0	0	0	0	0	0	0	6.75698	0	0	0	0	NOTEST	1.12616	0	#NAME?	0	1	1	no
ENSG00000243055.1	GK-AS1	chrX:30671475-30748725	0	0	0	0	0	0	0	0	0	1.15062	0	0	NOTEST	0.191769	0	#NAME?	0	1	1	no
ENSG00000243107.1	AC000120.7	chr7:91828282-91875414	0	0	0	0	0	0	0	0	0.529343	0	0	0.352212	NOTEST	0.146926	0	#NAME?	0	1	1	no
ENSG00000243284.1	VSIG8	chr1:159796539-159869953	0	0	0	0	0	0	0	0	0	0	0.401136	0	NOTEST	0.066856	0	#NAME?	0	1	1	no
ENSG00000243295.1	CTD-2185K10.1	chr3:59050875-59105235	0	0	0	0	0	0	0	0	0	0	0	1.22104	NOTEST	0.203507	0	#NAME?	0	1	1	no
ENSG00000243398.2	RN7SL141P	chr3:171757417-172119455	0	0	0	0	0	0	0	0	0	0	0	4.75084	NOTEST	0.791807	0	#NAME?	0	1	1	no
ENSG00000243440.2	AF165138.7	chr21:15857548-16031142	0	0	0	0	0	0	0	0	0.896423	0	0	0	NOTEST	0.149404	0	#NAME?	0	1	1	no
ENSG00000243468.4	INGX	chrX:70586113-70750211	0	0	0	0	0	0	0	0	0	0	1.32402	0	NOTEST	0.22067	0	#NAME?	0	1	1	no
ENSG00000243587.6	C6orf183	chr6:109487035-109592217	0	0	0	0	0	0	0	0	0.489819	0	0.446646	0	NOTEST	0.156078	0	#NAME?	0	1	1	no
ENSG00000243709.1	LEFTY1	chr1:226073981-226111978	0	0	0	0	0	0	0.682831	0.8788	0	0	0	0	NOTEST	0.260272	0	#NAME?	0	1	1	no
ENSG00000243910.3	TUBA4B	chr2:220094478-220136910	0	0	0	0	0	0	0.46332	0	0	0	0	0	NOTEST	0.0772201	0	#NAME?	0	1	1	no
ENSG00000244055.1	AC007566.10	chr7:92076766-92157845	0	0	0	0	0	0	3.26808	0	0	0	0	0	NOTEST	0.54468	0	#NAME?	0	1	1	no
ENSG00000244078.1	RP11-431I8.1	chr3:159943422-160167617	0	0	0	0	0	0	0	0	0	0	4.42402	0	NOTEST	0.737337	0	#NAME?	0	1	1	no
ENSG00000244256.2	RN7SL130P	chr1:64058946-64125916	0	0	0	0	0	0	0	0	4.71639	3.99594	0	0	NOTEST	1.45205	0	#NAME?	0	1	1	no
ENSG00000244300.2	RP11-475N22.4	chr3:128198269-128221191	0	0	0	0	0	0	0	0	0	0.60939	0	0	NOTEST	0.101565	0	#NAME?	0	1	1	no
ENSG00000244502.2	HDAC11-AS1	chr3:13518481-13547916	0	0	0	0	0	0	0	0	3.25093	0	0	0	NOTEST	0.541822	0	#NAME?	0	1	1	no
ENSG00000244586.1	WNT5A-AS1	chr3:55499742-55523973	0	0	0	0	0	0	0	0	0	0	0	4.18274	NOTEST	0.697123	0	#NAME?	0	1	1	no
ENSG00000244693.1	CTAGE8	chr7:143883175-144077725	0	0	0	0	0	0	0.336898	0	0	0	0	0	NOTEST	0.0561497	0	#NAME?	0	1	1	no
ENSG00000244710.2	RN7SL47P	chr6:106632350-106773666	0	0	0	0	0	0	6.84581	0	0	0	0	0	NOTEST	1.14097	0	#NAME?	0	1	1	no
ENSG00000244945.1	RP11-1379J22.2	chr5:178977558-179037027	0	0	0	0	0	0	0	0.702111	0	0	0	0	NOTEST	0.117019	0	#NAME?	0	1	1	no
ENSG00000245522.2	RP11-540A21.2	chr11:9776316-10315754	0	0	0	0	0	0	0	0	0.232746	0	0	0	NOTEST	0.038791	0	#NAME?	0	1	1	no
ENSG00000245857.2	GS1-24F4.2	chr8:6666037-6699979	0	0	0	0	0	0	0	0	0	0	0.487743	0	NOTEST	0.0812904	0	#NAME?	0	1	1	no
ENSG00000246130.1	RP11-875O11.2	chr8:22842108-22941132	0	0	0	0	0	0	0	0	0	0	0.170426	0	NOTEST	0.0284043	0	#NAME?	0	1	1	no
ENSG00000246145.1	RP11-346I3.4	chr8:67331823-67341212	0	0	0	0	0	0	0	0	0.0985293	0	0	0	NOTEST	0.0164216	0	#NAME?	0	1	1	no
ENSG00000246250.2	RP11-613D13.5	chr11:43665815-43902276	0	0	0	0	0	0	0	0.209584	0	0	0	0	NOTEST	0.0349307	0	#NAME?	0	1	1	no
ENSG00000246263.2	KB-431C1.4	chr8:103251621-103425069	0	0	0	0	0	0	0	0	0	0.997322	1.24806	0	NOTEST	0.37423	0	#NAME?	0	1	1	no
ENSG00000246448.2	RP13-578N3.3	chr4:144498454-144786225	0	0	0	0	0	0	1.86535	0	0	0	0	0	NOTEST	0.310892	0	#NAME?	0	1	1	no
ENSG00000246465.1	RP11-57A19.2	chr16:28296205-28303385	0	0	0	0	0	0	0.319485	0	0	0	0	0.25352	NOTEST	0.0955008	0	#NAME?	0	1	1	no
ENSG00000246790.2	RP11-730K11.1	chr11:121318039-121504402	0	0	0	0	0	0	2.94132	0	0	0.145834	0	0	NOTEST	0.514526	0	#NAME?	0	1	1	no
ENSG00000246863.2	RP11-325N19.3	chr15:40213270-40218081	0	0	0	0	0	0	0	0	0	0.0829011	0	0	NOTEST	0.0138169	0	#NAME?	0	1	1	no
ENSG00000246877.1	DNM1P35	chr15:76016317-76031568	0	0	0	0	0	0	0.218714	0	0	0	0	0	NOTEST	0.0364523	0	#NAME?	0	1	1	no
ENSG00000246922.4	UBAP1L	chr15:65385337-65407535	0	0	0	0	0	0	0.820764	0	0	0	0	0	NOTEST	0.136794	0	#NAME?	0	1	1	no
ENSG00000247317.3	RP11-273G15.2	chr8:144089169-144105249	0	0	0	0	0	0	0.440574	0	0	0	0	0.350591	NOTEST	0.131861	0	#NAME?	0	1	1	no
ENSG00000247345.2	RP11-266N13.2	chr5:58264864-59783903	0	0	0	0	0	0	0	0	0	2.29912	0	0	NOTEST	0.383187	0	#NAME?	0	1	1	no
ENSG00000247373.2	RP11-486O12.2	chr12:124066766-124083116	0	0	0	0	0	0	0	0.541066	0	0.715333	0	0.431846	NOTEST	0.281374	0	#NAME?	0	1	1	no
ENSG00000247473.1	CARS-AS1	chr11:3022151-3078843	0	0	0	0	0	0	0	0	0	0.172951	0	0	NOTEST	0.0288251	0	#NAME?	0	1	1	no
ENSG00000247624.2	CPEB2-AS1	chr4:14978523-14996129	0	0	0	0	0	0	0	0	0	0	0	0.2479	NOTEST	0.0413167	0	#NAME?	0	1	1	no
ENSG00000247675.2	LRP4-AS1	chr11:46867962-46940173	0	0	0	0	0	0	0	0	0	0	0.332033	0	NOTEST	0.0553388	0	#NAME?	0	1	1	no
ENSG00000247728.2	RP11-932O9.7	chr15:30909160-30917976	0	0	0	0	0	0	2.27025	1.00666	0.779398	1.45431	0.825101	1.9059	NOTEST	1.3736	0	#NAME?	0	1	1	no
ENSG00000248242.1	RP11-556I14.2	chr4:105389468-105887950	0	0	0	0	0	0	1.70669	0	0	0	0	0	NOTEST	0.284448	0	#NAME?	0	1	1	no
ENSG00000248483.4	POU5F2	chr5:92953774-93447381	0	0	0	0	0	0	0	0	0	0	0.0616362	0.076268	NOTEST	0.022984	0	#NAME?	0	1	1	no
ENSG00000248485.1	PCP4L1	chr1:161228516-161255240	0	0	0	0	0	0	0	0	0	0	0.463511	0	NOTEST	0.0772519	0	#NAME?	0	1	1	no
ENSG00000248489.1	CTD-2007H13.3	chr5:98264874-98330717	0	0	0	0	0	0	3.1237	0	0	2.08126	2.68497	0	NOTEST	1.31499	0	#NAME?	0	1	1	no
ENSG00000248663.2	LINC00992	chr5:116790958-116815063	0	0	0	0	0	0	0	0	0	0	0	1.33045	NOTEST	0.221742	0	#NAME?	0	1	1	no
ENSG00000248671.3	CTD-2313N18.5	chr11:71521346-71524905	0	0	0	0	0	0	0.317074	0.310149	0	0.22718	0	0.263528	NOTEST	0.186322	0	#NAME?	0	1	1	no
ENSG00000248693.1	CTD-2023M8.1	chr5:18704541-18746282	0	0	0	0	0	0	0	0	12.7416	0	0	0	NOTEST	2.1236	0	#NAME?	0	1	1	no
ENSG00000248712.3	CCDC153	chr11:119056183-119066584	0	0	0	0	0	0	1.46421	0	0	0	0	0	NOTEST	0.244035	0	#NAME?	0	1	1	no
ENSG00000248727.1	CTC-236F12.4	chr5:55753621-55777596	0	0	0	0	0	0	1.18068	0	0	0	0	0	NOTEST	0.196781	0	#NAME?	0	1	1	no
ENSG00000248863.2	RP11-83A24.1	chr4:140211070-140397763	0	0	0	0	0	0	0	0	0	0.484753	0	0	NOTEST	0.0807921	0	#NAME?	0	1	1	no
ENSG00000248905.4	FMN1	chr15:33057746-33486897	0	0	0	0	0	0	0.159791	0	0	0	0	0	NOTEST	0.0266319	0	#NAME?	0	1	1	no
ENSG00000248919.3	ATP5J2-PTCD1	chr7:98923520-99063954	0	0	0	0	0	0	0	3.06875	0	0	0	0	NOTEST	0.511459	0	#NAME?	0	1	1	no
ENSG00000248925.1	CTD-2083E4.6	chr5:269972-271631	0	0	0	0	0	0	0	0	0	0	2.44366	0	NOTEST	0.407276	0	#NAME?	0	1	1	no
ENSG00000249007.1	RP11-510N19.5	chr1:201951751-201986316	0	0	0	0	0	0	0	0	0	0.644039	0	0	NOTEST	0.10734	0	#NAME?	0	1	1	no
ENSG00000249138.1	RP11-701P16.1	chr4:185676748-185747972	0	0	0	0	0	0	0	0	0	0.800197	0	0	NOTEST	0.133366	0	#NAME?	0	1	1	no
ENSG00000249209.1	AP000304.12	chr21:34876237-35349992	0	0	0	0	0	0	0	0	0	1.91376	0	0	NOTEST	0.318959	0	#NAME?	0	1	1	no
ENSG00000249240.2	AC069368.3	chr15:65134087-65251042	0	0	0	0	0	0	0	0	0	0	0	6.04559	NOTEST	1.0076	0	#NAME?	0	1	1	no
ENSG00000249359.2	RP11-374A4.1	chr5:21323981-21341484	0	0	0	0	0	0	0	0	0	0.0775601	0	0	NOTEST	0.0129267	0	#NAME?	0	1	1	no
ENSG00000249478.1	CTB-49A3.5	chr5:132496129-132948255	0	0	0	0	0	0	0	0	0	1.49109	0	0	NOTEST	0.248515	0	#NAME?	0	1	1	no
ENSG00000249483.1	CTD-2249K22.1	chr5:81147419-81148020	0	0	0	0	0	0	0	0	0	2.21367	0	0	NOTEST	0.368945	0	#NAME?	0	1	1	no
ENSG00000249509.1	RP11-402J6.1	chr4:113434671-113578748	0	0	0	0	0	0	0	0	0	0	0	1.83152	NOTEST	0.305253	0	#NAME?	0	1	1	no
ENSG00000249635.1	RP11-710F7.3	chr4:106924473-106943635	0	0	0	0	0	0	0	0	0.117831	0	0	0	NOTEST	0.0196385	0	#NAME?	0	1	1	no
ENSG00000249868.4	RP11-63E5.6	chr8:255305-281026	0	0	0	0	0	0	0.718977	0	0	0	0	0	NOTEST	0.119829	0	#NAME?	0	1	1	no
ENSG00000249923.1	XXbac-B444P24.8	chr22:20186251-20192441	0	0	0	0	0	0	0	0	0	0.200836	0	0	NOTEST	0.0334727	0	#NAME?	0	1	1	no
ENSG00000250012.1	RP11-124N2.1	chr3:125725197-125820400	0	0	0	0	0	0	0	0	10.4113	0	0	0	NOTEST	1.73522	0	#NAME?	0	1	1	no
ENSG00000250061.1	RP11-541P9.3	chr5:162439270-162864332	0	0	0	0	0	0	0	0	6.6424	0	0	0	NOTEST	1.10707	0	#NAME?	0	1	1	no
ENSG00000250127.1	CTD-2117L12.1	chr5:57837393-57854070	0	0	0	0	0	0	0	0	0.602349	0.444157	0	0	NOTEST	0.174418	0	#NAME?	0	1	1	no
ENSG00000250155.1	CTD-2353F22.1	chr5:36606456-36725297	0	0	0	0	0	0	0	0	0	0	0	2.68182	NOTEST	0.44697	0	#NAME?	0	1	1	no
ENSG00000250170.1	RASA2-IT1	chr3:141205890-141334184	0	0	0	0	0	0	1.93589	0	0	0	0	1.68615	NOTEST	0.603674	0	#NAME?	0	1	1	no
ENSG00000250198.1	RP11-143A12.3	chr5:8839870-8842572	0	0	0	0	0	0	0	0.339898	0	0	0	0	NOTEST	0.0566497	0	#NAME?	0	1	1	no
ENSG00000250242.1	RP11-438C19.1	chr5:114423588-114424172	0	0	0	0	0	0	1.53555	0	0	0	0	0	NOTEST	0.255924	0	#NAME?	0	1	1	no
ENSG00000250254.1	PTTG2	chr4:37892707-38140796	0	0	0	0	0	0	0	0	0	0	1.41282	0	NOTEST	0.23547	0	#NAME?	0	1	1	no
ENSG00000250267.2	RP11-122A21.2	chr8:110253147-110358181	0	0	0	0	0	0	0	0.317565	0	0	0	0	NOTEST	0.0529276	0	#NAME?	0	1	1	no
ENSG00000250397.2	RP11-1391J7.1	chr11:842807-867116	0	0	0	0	0	0	0	0	0.358666	0	0	0	NOTEST	0.0597776	0	#NAME?	0	1	1	no
ENSG00000250490.1	CTD-2324F15.2	chr5:6310553-6337405	0	0	0	0	0	0	0	0	0	0	0	0.220057	NOTEST	0.0366761	0	#NAME?	0	1	1	no
ENSG00000250510.3	GPR162	chr12:6930710-6936586	0	0	0	0	0	0	0	0	0.343278	0	0	0	NOTEST	0.0572131	0	#NAME?	0	1	1	no
ENSG00000250584.2	RP11-325I22.2	chr5:1363696-1380182	0	0	0	0	0	0	0	0	0	0.400134	0	0	NOTEST	0.066689	0	#NAME?	0	1	1	no
ENSG00000250602.1	RP11-517I3.1	chr5:125695823-125830063	0	0	0	0	0	0	0	0	0	0	0	1.19226	NOTEST	0.19871	0	#NAME?	0	1	1	no
ENSG00000250698.1	RP11-392B6.1	chr4:140586921-141075338	0	0	0	0	0	0	0	0	0	0.841996	0	0	NOTEST	0.140333	0	#NAME?	0	1	1	no
ENSG00000250734.2	RP11-404E16.1	chr1:151584513-151671567	0	0	0	0	0	0	0	0	3.8471	0	0	0	NOTEST	0.641184	0	#NAME?	0	1	1	no
ENSG00000250786.1	SNHG18	chr5:9546311-9550721	0	0	0	0	0	0	0	0	0	0	0.332295	0	NOTEST	0.0553824	0	#NAME?	0	1	1	no
ENSG00000250878.3	METTL21EP	chr13:103532448-103548383	0	0	0	0	0	0	0	0	0	0.191749	0.209901	0	NOTEST	0.0669416	0	#NAME?	0	1	1	no
ENSG00000251161.2	RP11-540O11.1	chr15:41199008-41201540	0	0	0	0	0	0	0	0	0	0	0	1.61852	NOTEST	0.269754	0	#NAME?	0	1	1	no
ENSG00000251186.1	RP11-689P11.3	chr4:8368008-8495258	0	0	0	0	0	0	1.32983	0	0	0.870442	0	0	NOTEST	0.366713	0	#NAME?	0	1	1	no
ENSG00000251191.3	LINC00589	chr8:29578769-29605625	0	0	0	0	0	0	0	0	0.907358	0	0.400728	0.408009	NOTEST	0.286016	0	#NAME?	0	1	1	no
ENSG00000251194.2	RP1-68D18.2	chr11:35160416-35253949	0	0	0	0	0	0	0	0	0	1.09596	1.27601	0	NOTEST	0.395328	0	#NAME?	0	1	1	no
ENSG00000251209.3	LINC00923	chr15:98285851-98417780	0	0	0	0	0	0	0	0	0	0	0	0.407277	NOTEST	0.0678795	0	#NAME?	0	1	1	no
ENSG00000251249.1	RP11-73G16.1	chr4:152877142-152890533	0	0	0	0	0	0	0	0	0	0	0.188995	0	NOTEST	0.0314992	0	#NAME?	0	1	1	no
ENSG00000251396.2	RP11-163N6.2	chr8:61315770-61326377	0	0	0	0	0	0	0	0	0	0	0	0.226762	NOTEST	0.0377936	0	#NAME?	0	1	1	no
ENSG00000251432.2	RP11-420A23.1	chr4:129349224-129440549	0	0	0	0	0	0	0	0	0	0	0	0.850652	NOTEST	0.141775	0	#NAME?	0	1	1	no
ENSG00000251442.1	RP11-792D21.2	chr4:79567337-79603817	0	0	0	0	0	0	0.708482	0	0	0	0	0	NOTEST	0.11808	0	#NAME?	0	1	1	no
ENSG00000251532.1	CTD-2245E15.3	chr5:1544221-1551825	0	0	0	0	0	0	0	0	0	0	0	1.25101	NOTEST	0.208502	0	#NAME?	0	1	1	no
ENSG00000251569.1	RP11-724O16.1	chr2:170335687-170382772	0	0	0	0	0	0	0	0.163096	0	0	0	0	NOTEST	0.0271827	0	#NAME?	0	1	1	no
ENSG00000251576.1	RP11-536I6.1	chr3:14389950-14394068	0	0	0	0	0	0	0.281653	0	0	0	0	0	NOTEST	0.0469422	0	#NAME?	0	1	1	no
ENSG00000251867.2	Y_RNA	chr8:81396795-81438500	0	0	0	0	0	0	0.792822	0	0.429185	0	0	0	NOTEST	0.203668	0	#NAME?	0	1	1	no
ENSG00000252010.1	SCARNA5	chr2:234160216-234204320	0	0	0	0	0	0	0	0	0	6.33108	0	0	NOTEST	1.05518	0	#NAME?	0	1	1	no
ENSG00000252150.1	AC092574.2	chr4:419223-492945	0	0	0	0	0	0	0	0	0	98.6814	0	0	NOTEST	16.4469	0	#NAME?	0	1	1	no
ENSG00000252464.1	RN7SKP70	chr5:178029664-178054115	0	0	0	0	0	0	17.1191	0	0	0	0	0	NOTEST	2.85318	0	#NAME?	0	1	1	no
ENSG00000252602.1	U8	chr15:30935127-30935255	0	0	0	0	0	0	0	0	0	0	106.931	0	NOTEST	17.8219	0	#NAME?	0	1	1	no
ENSG00000252633.1	RN7SKP282	chrY:7142012-7249589	0	0	0	0	0	0	0	0	0	5.44735	0	0	NOTEST	0.907891	0	#NAME?	0	1	1	no
ENSG00000252743.1	RNU6-850P	chr6:31707724-31733365	0	0	0	0	0	0	0	0	131.267	0	0	0	NOTEST	21.8778	0	#NAME?	0	1	1	no
ENSG00000253182.1	RP11-486M23.2	chr8:29405687-29421858	0	0	0	0	0	0	0	2.17133	0	0	0	0	NOTEST	0.361888	0	#NAME?	0	1	1	no
ENSG00000253194.1	RP11-351A11.1	chr6:119134604-119470552	0	0	0	0	0	0	0	0	0	2.78858	0	0	NOTEST	0.464763	0	#NAME?	0	1	1	no
ENSG00000253293.3	HOXA10	chr7:27202053-27219880	0	0	0	0	0	0	0	0.773358	0	0	0	0	NOTEST	0.128893	0	#NAME?	0	1	1	no
ENSG00000253315.1	CTB-11I22.2	chr5:158584416-158675804	0	0	0	0	0	0	2.1784	0	0	0	0	0	NOTEST	0.363067	0	#NAME?	0	1	1	no
ENSG00000253438.2	PCAT1	chr8:128025398-128033259	0	0	0	0	0	0	0	0	0	0	0	0.380836	NOTEST	0.0634727	0	#NAME?	0	1	1	no
ENSG00000253475.1	RP11-110G21.2	chr8:52730139-52811735	0	0	0	0	0	0	10.4387	0	0	0	0	0	NOTEST	1.73978	0	#NAME?	0	1	1	no
ENSG00000253490.1	AC145110.1	chr8:29605824-29609813	0	0	0	0	0	0	0	0	0.283504	0.127747	0.428401	0	NOTEST	0.139942	0	#NAME?	0	1	1	no
ENSG00000253636.1	RP11-531A24.5	chr8:73964412-73975296	0	0	0	0	0	0	0	0	0	0	0	0.336937	NOTEST	0.0561561	0	#NAME?	0	1	1	no
ENSG00000253673.1	CTC-436K13.1	chr5:157600608-157627024	0	0	0	0	0	0	1.31626	0	0	0	0	0	NOTEST	0.219377	0	#NAME?	0	1	1	no
ENSG00000253688.1	RP11-567J20.2	chr8:49464126-49611069	0	0	0	0	0	0	1.65448	0	0	0	0	0	NOTEST	0.275746	0	#NAME?	0	1	1	no
ENSG00000253696.2	KBTBD11-OT1	chr8:1919562-1955102	0	0	0	0	0	0	1.2784	0	0	0	0	0	NOTEST	0.213067	0	#NAME?	0	1	1	no
ENSG00000253731.1	PCDHGA6	chr5:140710251-140892546	0	0	0	0	0	0	0	0	1.01837e-05	0	0	0	NOTEST	1.69728e-06	0	#NAME?	0	1	1	no
ENSG00000253736.1	RP11-779O18.3	chr5:172189982-172204777	0	0	0	0	0	0	0	0	0	4.18933	0	0	NOTEST	0.698222	0	#NAME?	0	1	1	no
ENSG00000253796.1	RP11-1084E5.1	chr8:109907257-110075646	0	0	0	0	0	0	0	0	1.99995	0	0	0	NOTEST	0.333324	0	#NAME?	0	1	1	no
ENSG00000253844.1	RP11-546K22.1	chr8:52874017-52935534	0	0	0	0	0	0	1.54624	0	0	0	0	0	NOTEST	0.257706	0	#NAME?	0	1	1	no
ENSG00000253848.1	RP11-10N23.5	chr8:94753420-94756762	0	0	0	0	0	0	0	0	2.58759	0	0	0	NOTEST	0.431265	0	#NAME?	0	1	1	no
ENSG00000253854.1	RP11-10N23.2	chr8:94712734-94753245	0	0	0	0	0	0	0	0	0	0.610161	0	0	NOTEST	0.101693	0	#NAME?	0	1	1	no
ENSG00000253864.1	AC131025.8	chr5:148786441-148808241	0	0	0	0	0	0	0	0.114047	0	0	0	0	NOTEST	0.0190078	0	#NAME?	0	1	1	no
ENSG00000253873.1	PCDHGA11	chr5:140710251-140892546	0	0	0	0	0	0	0.436827	0	0.201338	0	0	0	NOTEST	0.106361	0	#NAME?	0	1	1	no
ENSG00000253929.1	RP11-382A18.2	chr8:128302061-128494384	0	0	0	0	0	0	0	9.90587	0	0	0	0	NOTEST	1.65098	0	#NAME?	0	1	1	no
ENSG00000253953.1	PCDHGB4	chr5:140710251-140892546	0	0	0	0	0	0	0	0.321506	0	0	0	0	NOTEST	0.0535844	0	#NAME?	0	1	1	no
ENSG00000253955.1	CTB-33O18.3	chr5:173006645-173012071	0	0	0	0	0	0	0	0	0	0	0	0.304645	NOTEST	0.0507741	0	#NAME?	0	1	1	no
ENSG00000253958.1	CLDN23	chr8:8559447-8561616	0	0	0	0	0	0	0	0	0	0	0.919399	0.433161	NOTEST	0.225427	0	#NAME?	0	1	1	no
ENSG00000254028.1	AC083843.2	chr8:135844989-135846725	0	0	0	0	0	0	0	0	0	0	0	1.0282	NOTEST	0.171366	0	#NAME?	0	1	1	no
ENSG00000254122.1	PCDHGB7	chr5:140710251-140892546	0	0	0	0	0	0	0	0.367946	0	0	0.139327	0	NOTEST	0.0845455	0	#NAME?	0	1	1	no
ENSG00000254126.2	CD8BP	chr2:107103884-107120781	0	0	0	0	0	0	0	0	0	5.3081	0	0	NOTEST	0.884683	0	#NAME?	0	1	1	no
ENSG00000254286.1	RP11-89K10.1	chr8:127564686-127725660	0	0	0	0	0	0	0	0	2.04024	1.69905	2.1202	6.6441	NOTEST	2.08393	0	#NAME?	0	1	1	no
ENSG00000254363.2	CTB-131B5.5	chr5:139536903-139548370	0	0	0	0	0	0	0	0	0	1.30785	0	0	NOTEST	0.217976	0	#NAME?	0	1	1	no
ENSG00000254401.1	RP11-179A10.1	chr11:11139400-11205158	0	0	0	0	0	0	0	0	0	0.272392	0	0	NOTEST	0.0453987	0	#NAME?	0	1	1	no
ENSG00000254414.1	RP11-182J1.1	chr15:85174681-85185695	0	0	0	0	0	0	0	0	0	1.29112	0	1.35253	NOTEST	0.440608	0	#NAME?	0	1	1	no
ENSG00000254461.1	RP11-755F10.3	chr11:66024764-66035600	0	0	0	0	0	0	0	2.98357	2.24413	0	0	0	NOTEST	0.871283	0	#NAME?	0	1	1	no
ENSG00000254462.1	TMX2-CTNND1	chr11:57480074-57587018	0	0	0	0	0	0	0	0	0	0	2.17985	0	NOTEST	0.363308	0	#NAME?	0	1	1	no
ENSG00000254484.1	CTA-797E19.1	chr11:70116805-70282690	0	0	0	0	0	0	0	0	0	2.04559	0	0	NOTEST	0.340932	0	#NAME?	0	1	1	no
ENSG00000254536.1	RP11-108K14.8	chr10:135192694-135382916	0	0	0	0	0	0	0	0	0	2.03318	4.60764	0	NOTEST	1.1068	0	#NAME?	0	1	1	no
ENSG00000254538.1	RP11-463D19.1	chr8:74332308-74791145	0	0	0	0	0	0	0	0	0	2.56037	0	0	NOTEST	0.426729	0	#NAME?	0	1	1	no
ENSG00000254553.1	RP1-27O5.3	chr1:32930657-33116185	0	0	0	0	0	0	0	0	0	0	0.16382	0	NOTEST	0.0273034	0	#NAME?	0	1	1	no
ENSG00000254556.1	AF131215.4	chr8:10753664-11058875	0	0	0	0	0	0	0	0	0	0.253543	0	0	NOTEST	0.0422572	0	#NAME?	0	1	1	no
ENSG00000254560.1	RP11-1L12.3	chr11:27062271-27241660	0	0	0	0	0	0	0	0	0	1.01084	0	0	NOTEST	0.168473	0	#NAME?	0	1	1	no
ENSG00000254592.1	RP5-1173A5.1	chr11:3357950-3400448	0	0	0	0	0	0	0	0	0	0.802849	0	0	NOTEST	0.133808	0	#NAME?	0	1	1	no
ENSG00000254638.1	RP11-356J5.4	chr11:111895537-112095422	0	0	0	0	0	0	0	0	1.31187	0	0	0	NOTEST	0.218645	0	#NAME?	0	1	1	no
ENSG00000254641.1	RP11-732A19.2	chr11:6624871-6633898	0	0	0	0	0	0	0	0	0	0	2.78875	0	NOTEST	0.464791	0	#NAME?	0	1	1	no
ENSG00000254653.1	RP11-702F3.1	chr11:45950870-46142985	0	0	0	0	0	0	0	0	1.74939	0	0	0	NOTEST	0.291565	0	#NAME?	0	1	1	no
ENSG00000254691.1	RP11-91P24.5	chr11:77532154-77705724	0	0	0	0	0	0	0	0	0	0.663534	0	0	NOTEST	0.110589	0	#NAME?	0	1	1	no
ENSG00000254732.1	RP11-691N7.6	chr11:57480074-57587018	0	0	0	0	0	0	0	0	0	3.75929	0	0	NOTEST	0.626548	0	#NAME?	0	1	1	no
ENSG00000254839.1	AF131215.6	chr8:10753664-11058875	0	0	0	0	0	0	0	0	0	0	0	1.23815	NOTEST	0.206358	0	#NAME?	0	1	1	no
ENSG00000254842.2	RP11-890B15.2	chr11:130714085-130735456	0	0	0	0	0	0	0	0	0.400524	0	0	0	NOTEST	0.0667541	0	#NAME?	0	1	1	no
ENSG00000254879.1	AC103828.1	chr11:48002112-48189670	0	0	0	0	0	0	0	0	0	0	0	5.23318	NOTEST	0.872197	0	#NAME?	0	1	1	no
ENSG00000254907.1	RP11-484D2.2	chr11:43333512-43516483	0	0	0	0	0	0	0	1.37326	0	0	0	0	NOTEST	0.228876	0	#NAME?	0	1	1	no
ENSG00000254966.1	RP11-1081L13.4	chr11:18714668-18814268	0	0	0	0	0	0	0	0	0	0.683309	0	0	NOTEST	0.113885	0	#NAME?	0	1	1	no
ENSG00000254980.1	RP11-794P6.6	chr11:111384767-111407756	0	0	0	0	0	0	0	0	0	0.658403	0	0.797802	NOTEST	0.242701	0	#NAME?	0	1	1	no
ENSG00000254991.1	RP13-631K18.3	chr11:12088475-12094561	0	0	0	0	0	0	0	0.822287	0	0	0	0	NOTEST	0.137048	0	#NAME?	0	1	1	no
ENSG00000255004.1	RP1-68D18.3	chr11:35272752-35442549	0	0	0	0	0	0	1.00831	0	0	0	0	0	NOTEST	0.168052	0	#NAME?	0	1	1	no
ENSG00000255052.3	FAM66D	chr8:11973290-12008698	0	0	0	0	0	0	0	0	0	0	0.752113	0.853745	NOTEST	0.267643	0	#NAME?	0	1	1	no
ENSG00000255054.3	RP1-317E23.6	chr1:26126666-26185903	0	0	0	0	0	0	0	0	0	0	0.0361924	0	NOTEST	0.00603206	0	#NAME?	0	1	1	no
ENSG00000255092.1	RP11-58K22.4	chr11:44587140-44641913	0	0	0	0	0	0	0	0	0	1.31509	0	0	NOTEST	0.219181	0	#NAME?	0	1	1	no
ENSG00000255100.1	RP11-21L23.3	chr11:76493624-76494106	0	0	0	0	0	0	0	0	0	4.64092	0	0	NOTEST	0.773486	0	#NAME?	0	1	1	no
ENSG00000255104.3	ZNF286A	chr17:15602890-15652506	0	0	0	0	0	0	1.43496	0	0	0	0	3.31043	NOTEST	0.790898	0	#NAME?	0	1	1	no
ENSG00000255200.1	AP003068.18	chr11:64941587-64943941	0	0	0	0	0	0	0	0.267984	0	0	0	0	NOTEST	0.044664	0	#NAME?	0	1	1	no
ENSG00000255234.1	RP11-727A23.10	chr11:82904780-83134559	0	0	0	0	0	0	3.13033	0	0	0	0	0	NOTEST	0.521721	0	#NAME?	0	1	1	no
ENSG00000255355.1	AP000640.2	chr11:59436784-59443514	0	0	0	0	0	0	0	0	0	1.46102	0	0	NOTEST	0.243503	0	#NAME?	0	1	1	no
ENSG00000255414.1	LINC01059	chr11:123325105-123331118	0	0	0	0	0	0	0.266856	0	0	0	0	0.227879	NOTEST	0.0824558	0	#NAME?	0	1	1	no
ENSG00000255426.1	CTD-2210P24.2	chr11:45744858-45765801	0	0	0	0	0	0	0.786878	0	0	0	0	0	NOTEST	0.131146	0	#NAME?	0	1	1	no
ENSG00000255428.1	RP11-794P6.1	chr11:111255461-111305769	0	0	0	0	0	0	0	0	0	0.182978	0	0	NOTEST	0.0304963	0	#NAME?	0	1	1	no
ENSG00000255465.3	RP11-264E20.1	chr11:128485761-128491701	0	0	0	0	0	0	0.657918	0	0	0	0	0	NOTEST	0.109653	0	#NAME?	0	1	1	no
ENSG00000255495.1	FAM85A	chr8:12051975-12053789	0	0	0	0	0	0	0	0	0	0.639961	0	0	NOTEST	0.10666	0	#NAME?	0	1	1	no
ENSG00000255537.1	AP000708.1	chr11:125315648-125369424	0	0	0	0	0	0	0	0	0.0507561	0	0	0	NOTEST	0.00845936	0	#NAME?	0	1	1	no
ENSG00000255641.1	NKG2-E	chr12:10564910-10607284	0	0	0	0	0	0	0.114505	0	0	0	0	1.74195	NOTEST	0.30941	0	#NAME?	0	1	1	no
ENSG00000255872.3	RP11-613M10.9	chr9:37510888-38069210	0	0	0	0	0	0	0	0	0	0	0	0.681174	NOTEST	0.113529	0	#NAME?	0	1	1	no
ENSG00000256039.1	RP11-291B21.2	chr12:10705961-10710648	0	0	0	0	0	0	0.969867	1.89281	0	0	0	0.818098	NOTEST	0.613463	0	#NAME?	0	1	1	no
ENSG00000256049.2	PADI6	chr1:17698690-17728195	0	0	0	0	0	0	0	0	0	0	0	0.222681	NOTEST	0.0371136	0	#NAME?	0	1	1	no
ENSG00000256100.1	AP000721.4	chr11:63742078-63933533	0	0	0	0	0	0	0	0	0	0	2.65824	0	NOTEST	0.44304	0	#NAME?	0	1	1	no
ENSG00000256250.1	RP11-989F5.1	chr12:131274144-131323811	0	0	0	0	0	0	1.8927	1.89102	0	0	1.41031	0	NOTEST	0.86567	0	#NAME?	0	1	1	no
ENSG00000256312.1	RP13-977J11.8	chr12:132674757-132675542	0	0	0	0	0	0	0	0	0	2.49327	0	2.88852	NOTEST	0.896965	0	#NAME?	0	1	1	no
ENSG00000256349.1	CTD-3074O7.11	chr11:66234215-66313709	0	0	0	0	0	0	0.00748809	0	0	0	0	0	NOTEST	0.00124801	0	#NAME?	0	1	1	no
ENSG00000256552.2	RP11-113C12.4	chr12:8448581-8549399	0	0	0	0	0	0	1.81625	0	0	0	0	0	NOTEST	0.302708	0	#NAME?	0	1	1	no
ENSG00000256568.1	RP11-800A3.3	chr11:72887738-72892741	0	0	0	0	0	0	0	1.88459	0	0	0	0	NOTEST	0.314098	0	#NAME?	0	1	1	no
ENSG00000256582.1	RP11-75L1.1	chr12:9856672-9861946	0	0	0	0	0	0	1.88696	0	0	1.2064	0	0	NOTEST	0.515559	0	#NAME?	0	1	1	no
ENSG00000256603.1	RP11-667M19.2	chr11:113603908-113644533	0	0	0	0	0	0	0	0	1.38211	0	0	0	NOTEST	0.230351	0	#NAME?	0	1	1	no
ENSG00000256699.1	RP11-669N7.3	chr12:129556269-130388211	0	0	0	0	0	0	0	0	0	0.413096	0	0	NOTEST	0.0688493	0	#NAME?	0	1	1	no
ENSG00000256732.1	RP11-407A16.3	chr12:127112717-127174868	0	0	0	0	0	0	1.31908	0	0	0	0	0	NOTEST	0.219847	0	#NAME?	0	1	1	no
ENSG00000256940.1	RP11-783K16.5	chr11:64011955-64016966	0	0	0	0	0	0	3.52378	4.35838	0	4.6909	0	5.41714	NOTEST	2.99837	0	#NAME?	0	1	1	no
ENSG00000257086.1	RP11-783K16.13	chr11:64011955-64016966	0	0	0	0	0	0	0	0	0	0.79976	0.950236	0.870895	NOTEST	0.436815	0	#NAME?	0	1	1	no
ENSG00000257279.1	RP11-231I16.1	chr12:117348760-117468953	0	0	0	0	0	0	0	0.291523	0	0.345898	0.257377	0	NOTEST	0.149133	0	#NAME?	0	1	1	no
ENSG00000257298.1	RP3-405J10.3	chr12:50569570-50677329	0	0	0	0	0	0	0.126442	0	0	0	0	0	NOTEST	0.0210737	0	#NAME?	0	1	1	no
ENSG00000257341.1	CRIP1	chr14:105952653-105965912	0	0	0	0	0	0	0	3.14456	0	1.32855	0	0	NOTEST	0.74552	0	#NAME?	0	1	1	no
ENSG00000257391.1	MIR3180-4	chr16:15248706-15250877	0	0	0	0	0	0	0	0	0	0	0	0.273066	NOTEST	0.045511	0	#NAME?	0	1	1	no
ENSG00000257446.2	ZNF878	chr19:12098431-12167127	0	0	0	0	0	0	0	0	0	0	0.262807	0	NOTEST	0.0438012	0	#NAME?	0	1	1	no
ENSG00000257452.1	RP1-71H24.1	chr12:113344581-113455556	0	0	0	0	0	0	2.06348	0	0	0	0	0	NOTEST	0.343914	0	#NAME?	0	1	1	no
ENSG00000257526.1	RP11-20E24.1	chr12:76956073-77009211	0	0	0	0	0	0	0	0	0	8.43152	0	0	NOTEST	1.40525	0	#NAME?	0	1	1	no
ENSG00000257640.1	RP11-570L15.2	chr2:143848930-144533642	0	0	0	0	0	0	0	0	0	1.30461	0	0	NOTEST	0.217435	0	#NAME?	0	1	1	no
ENSG00000257681.1	RP11-341G23.4	chr12:103981050-104162636	0	0	0	0	0	0	0	0	0	0.942472	0	0	NOTEST	0.157079	0	#NAME?	0	1	1	no
ENSG00000257703.1	RP11-328J6.1	chr12:103474727-103572453	0	0	0	0	0	0	0	0	0	0.683106	0	0	NOTEST	0.113851	0	#NAME?	0	1	1	no
ENSG00000257711.1	RP11-482D24.2	chr12:106751435-107283090	0	0	0	0	0	0	0	0	0	0.826026	0	0	NOTEST	0.137671	0	#NAME?	0	1	1	no
ENSG00000257725.1	RP11-654D12.3	chr12:90341469-90343503	0	0	0	0	0	0	0	0	0	0	0	5.85116	NOTEST	0.975193	0	#NAME?	0	1	1	no
ENSG00000257809.1	RP11-603J24.14	chr12:56544579-56584068	0	0	0	0	0	0	0.551352	0	0	0	0	0	NOTEST	0.091892	0	#NAME?	0	1	1	no
ENSG00000257824.1	RP11-1049A21.2	chr12:54891494-54937889	0	0	0	0	0	0	0	0	0	0	0	0.175511	NOTEST	0.0292518	0	#NAME?	0	1	1	no
ENSG00000257838.1	RP11-368J21.3	chr16:22557018-22588186	0	0	0	0	0	0	0	0.196893	0	0	0	0	NOTEST	0.0328155	0	#NAME?	0	1	1	no
ENSG00000257880.1	RP11-769N19.2	chr12:62102039-62653535	0	0	0	0	0	0	0	0	2.47171	0	0	2.72153	NOTEST	0.86554	0	#NAME?	0	1	1	no
ENSG00000257900.2	RP11-454K7.1	chr14:45846470-45858489	0	0	0	0	0	0	0	2.42321	0	0	0	0	NOTEST	0.403868	0	#NAME?	0	1	1	no
ENSG00000257925.1	RP11-493L12.3	chr12:47631516-47672804	0	0	0	0	0	0	1.0402	0	0	0	0	0.952943	NOTEST	0.332191	0	#NAME?	0	1	1	no
ENSG00000257955.1	RP1-228P16.5	chr12:48405086-48419252	0	0	0	0	0	0	0	0	0	0	0	0.684414	NOTEST	0.114069	0	#NAME?	0	1	1	no
ENSG00000257964.1	RP11-133N21.10	chr12:49970622-49971288	0	0	0	0	0	0	0	0	0	0	1.54593	0	NOTEST	0.257655	0	#NAME?	0	1	1	no
ENSG00000258017.1	RP11-386G11.10	chr12:49521564-49541652	0	0	0	0	0	0	0	5.01878	4.99138	0	0	0	NOTEST	1.66836	0	#NAME?	0	1	1	no
ENSG00000258285.1	RP11-103B5.2	chr12:117537285-117579896	0	0	0	0	0	0	0.712396	0	0	0.517019	0	0	NOTEST	0.204903	0	#NAME?	0	1	1	no
ENSG00000258354.1	MIR3180-1	chr16:15003743-15005202	0	0	0	0	0	0	0	0	0	0.510551	0	0	NOTEST	0.0850919	0	#NAME?	0	1	1	no
ENSG00000258457.1	RP11-298I3.4	chr14:23451906-23479375	0	0	0	0	0	0	0	0	0	0	0.570325	0	NOTEST	0.0950541	0	#NAME?	0	1	1	no
ENSG00000258478.1	RP11-232C2.1	chr14:78870092-80330762	0	0	0	0	0	0	0.75035	0	0	0	0	0	NOTEST	0.125058	0	#NAME?	0	1	1	no
ENSG00000258653.3	RP5-1021I20.4	chr14:74318546-74551196	0	0	0	0	0	0	0	0	0	0.0497747	0	0.316764	NOTEST	0.0610897	0	#NAME?	0	1	1	no
ENSG00000258654.1	RP11-509A17.3	chr15:20557613-20561793	0	0	0	0	0	0	0	0	0	0	0	0.740896	NOTEST	0.123483	0	#NAME?	0	1	1	no
ENSG00000258658.1	RP11-517O13.3	chr14:58765102-58862359	0	0	0	0	0	0	0	0	0	2.63835	0	0	NOTEST	0.439724	0	#NAME?	0	1	1	no
ENSG00000258744.1	RP11-80A15.1	chr14:24970799-24977894	0	0	0	0	0	0	0	0	0	0	0	1.35672	NOTEST	0.22612	0	#NAME?	0	1	1	no
ENSG00000258754.3	CTD-3049M7.1	chr15:94133095-94443828	0	0	0	0	0	0	0	0	0	0	0.107676	0	NOTEST	0.017946	0	#NAME?	0	1	1	no
ENSG00000258891.1	RP5-1021I20.5	chr14:74318546-74551196	0	0	0	0	0	0	0	0	0	0	0.302517	0	NOTEST	0.0504195	0	#NAME?	0	1	1	no
ENSG00000258892.1	RP11-193F5.1	chr14:61201459-61550450	0	0	0	0	0	0	33.8527	30.6672	0	0	0	0	OK	10.7533	0	#NAME?	#NAME?	0.0697	0.433756	no
ENSG00000258908.1	RP11-203M5.8	chr14:20937537-20945253	0	0	0	0	0	0	0	0	0	0	0	2.24292	NOTEST	0.373821	0	#NAME?	0	1	1	no
ENSG00000258926.1	RP11-47I22.1	chr14:61769738-62124682	0	0	0	0	0	0	1.83828	0	0	0	0	0	NOTEST	0.306381	0	#NAME?	0	1	1	no
ENSG00000258927.1	RP11-1070N10.5	chr14:96087250-96109622	0	0	0	0	0	0	0.432165	0	0	0	0	0	NOTEST	0.0720275	0	#NAME?	0	1	1	no
ENSG00000258938.1	RP11-317N8.5	chr14:36288429-36341169	0	0	0	0	0	0	0	0	0	0.262801	0	0	NOTEST	0.0438002	0	#NAME?	0	1	1	no
ENSG00000258957.1	RP11-363J20.1	chr14:69649736-69821183	0	0	0	0	0	0	0	0	0	0	0	0.354464	NOTEST	0.0590773	0	#NAME?	0	1	1	no
ENSG00000258959.1	RP11-1017G21.4	chr14:102430864-102532565	0	0	0	0	0	0	0	0	0	1.33903	0	0	NOTEST	0.223172	0	#NAME?	0	1	1	no
ENSG00000258986.2	TMEM179	chr14:105059329-105071984	0	0	0	0	0	0	0	0	0	0	0.771926	0	NOTEST	0.128654	0	#NAME?	0	1	1	no
ENSG00000259003.1	AE000662.92	chr14:23025204-23027939	0	0	0	0	0	0	0	0	0	0	0	0.906913	NOTEST	0.151152	0	#NAME?	0	1	1	no
ENSG00000259038.1	CTD-2325P2.4	chr14:68286495-69196935	0	0	0	0	0	0	0	0	0	0	8.50572	0	NOTEST	1.41762	0	#NAME?	0	1	1	no
ENSG00000259062.1	ACTN1-AS1	chr14:69446398-69454180	0	0	0	0	0	0	0	0	0	0	0	2.45656	NOTEST	0.409427	0	#NAME?	0	1	1	no
ENSG00000259107.1	LINC00911	chr14:85828800-85983278	0	0	0	0	0	0	2.05987	0	0	0	0	0	NOTEST	0.343312	0	#NAME?	0	1	1	no
ENSG00000259134.1	LINC00924	chr15:95976323-96051076	0	0	0	0	0	0	0	0	0.163361	0	0	0	NOTEST	0.0272268	0	#NAME?	0	1	1	no
ENSG00000259138.1	RP11-950C14.7	chr14:75593855-75643334	0	0	0	0	0	0	0	0	0	0	0	4.71834	NOTEST	0.78639	0	#NAME?	0	1	1	no
ENSG00000259164.1	RP11-463C8.4	chr14:77564439-77725838	0	0	0	0	0	0	0	1.94542	0	0	0	0	NOTEST	0.324237	0	#NAME?	0	1	1	no
ENSG00000259261.2	IGHV4OR15-8	chr15:22472917-22473353	0	0	0	0	0	0	0	0	0	0	4.50461	0	NOTEST	0.750768	0	#NAME?	0	1	1	no
ENSG00000259287.1	RP11-3D4.2	chr15:33603162-34158303	0	0	0	0	0	0	0	0	0	2.05219	0	0	NOTEST	0.342031	0	#NAME?	0	1	1	no
ENSG00000259293.1	RP11-355N15.1	chr15:58702767-58861151	0	0	0	0	0	0	0	0	0.226663	0	0	0	NOTEST	0.0377772	0	#NAME?	0	1	1	no
ENSG00000259295.2	CSPG4P12	chr15:85739674-85778016	0	0	0	0	0	0	0	0	0	0	0	0.0638306	NOTEST	0.0106384	0	#NAME?	0	1	1	no
ENSG00000259314.1	CTD-3065B20.3	chr15:91073156-91260372	0	0	0	0	0	0	1.46646	0	0	0	0	0	NOTEST	0.244411	0	#NAME?	0	1	1	no
ENSG00000259327.1	CTD-2184D3.6	chr15:52408770-52587995	0	0	0	0	0	0	0	0	0	1.1685	0	0	NOTEST	0.19475	0	#NAME?	0	1	1	no
ENSG00000259362.2	RP11-307C19.1	chr15:77817881-77826452	0	0	0	0	0	0	0.163672	0	0	0	0	0	NOTEST	0.0272786	0	#NAME?	0	1	1	no
ENSG00000259364.1	RP11-64K12.9	chr15:40731919-40760441	0	0	0	0	0	0	0	0	1.50101	0	0	0	NOTEST	0.250168	0	#NAME?	0	1	1	no
ENSG00000259371.1	RP11-468E2.6	chr14:24549315-24602058	0	0	0	0	0	0	0	0	0	0.850681	0.971692	0	NOTEST	0.303729	0	#NAME?	0	1	1	no
ENSG00000259404.1	EFTUD1P1	chr15:84748919-84782428	0	0	0	0	0	0	0	0	0	0	0	1.56462	NOTEST	0.26077	0	#NAME?	0	1	1	no
ENSG00000259407.1	RP11-158M2.3	chr15:85923870-86293512	0	0	0	0	0	0	1.03892	1.0576	0	0	0	0	NOTEST	0.34942	0	#NAME?	0	1	1	no
ENSG00000259422.1	RP11-593F23.1	chr15:76352177-76497304	0	0	0	0	0	0	0	0	0	0	0.247386	0	NOTEST	0.041231	0	#NAME?	0	1	1	no
ENSG00000259438.1	CTD-2650P22.1	chr15:52303195-52311292	0	0	0	0	0	0	0	1.10297	0	0	0	0	NOTEST	0.183828	0	#NAME?	0	1	1	no
ENSG00000259450.1	RP11-265N7.1	chr15:39157522-39719396	0	0	0	0	0	0	0	0	0	0	0.189356	0	NOTEST	0.0315593	0	#NAME?	0	1	1	no
ENSG00000259488.1	RP11-154J22.1	chr15:48604549-48635570	0	0	0	0	0	0	0	0	2.26945	1.72435	2.27641	0	NOTEST	1.04503	0	#NAME?	0	1	1	no
ENSG00000259516.2	ANP32AP1	chr15:35473999-35838393	0	0	0	0	0	0	0	0	0	0	0.821472	0	NOTEST	0.136912	0	#NAME?	0	1	1	no
ENSG00000259635.1	AC100830.3	chr15:64979771-65011801	0	0	0	0	0	0	0	0	0.426137	0	0	0	NOTEST	0.0710228	0	#NAME?	0	1	1	no
ENSG00000259747.1	RP11-275I4.2	chr15:38964055-38970209	0	0	0	0	0	0	0	0	0	1.47473	0	0	NOTEST	0.245788	0	#NAME?	0	1	1	no
ENSG00000259767.1	RP11-90B9.2	chr15:83517734-83772195	0	0	0	0	0	0	0	0	0	0	0	2.58846	NOTEST	0.43141	0	#NAME?	0	1	1	no
ENSG00000259772.2	RP11-16E12.2	chr15:31514969-31523041	0	0	0	0	0	0	0	1.10042	0	0	0	0	NOTEST	0.183403	0	#NAME?	0	1	1	no
ENSG00000259784.1	ATP6C	chr16:2525146-2581423	0	0	0	0	0	0	13.2982	0	0	0	0	0	NOTEST	2.21636	0	#NAME?	0	1	1	no
ENSG00000259806.2	CTD-2196E14.4	chr16:23681331-23686820	0	0	0	0	0	0	0	12.1901	0	3.34058	0	0	NOTEST	2.58845	0	#NAME?	0	1	1	no
ENSG00000259818.1	RP5-1024G6.7	chr1:53686334-53689925	0	0	0	0	0	0	0.16922	0	0	0	0.392311	0	NOTEST	0.0935885	0	#NAME?	0	1	1	no
ENSG00000259827.1	RP11-343H19.2	chr16:56716335-56721719	0	0	0	0	0	0	0	0	0	0	0	0.00789249	NOTEST	0.00131541	0	#NAME?	0	1	1	no
ENSG00000259876.1	CTD-3037G24.4	chr16:12070594-12704901	0	0	0	0	0	0	2.40576	0	0	0	0	0	NOTEST	0.400961	0	#NAME?	0	1	1	no
ENSG00000259881.1	RP11-830F9.5	chr16:88941265-89043612	0	0	0	0	0	0	0.351622	0	0	0	0	0	NOTEST	0.0586037	0	#NAME?	0	1	1	no
ENSG00000259915.1	RP11-410E4.1	chr2:187219298-187221500	0	0	0	0	0	0	0.386667	0.233724	0	0	0	0	NOTEST	0.103399	0	#NAME?	0	1	1	no
ENSG00000259969.1	RP11-999E24.3	chr14:58460262-58461243	0	0	0	0	0	0	0	0	0	0.383943	0	0	NOTEST	0.0639904	0	#NAME?	0	1	1	no
ENSG00000260023.1	RP11-49C24.1	chr16:70610203-70611571	0	0	0	0	0	0	3.63239	0	0	0	0	2.8039	NOTEST	1.07272	0	#NAME?	0	1	1	no
ENSG00000260059.1	RP11-231E19.1	chr2:139357232-139359996	0	0	0	0	0	0	0	0	0	0	0.155083	0	NOTEST	0.0258471	0	#NAME?	0	1	1	no
ENSG00000260092.1	RP11-77K12.7	chr16:75562429-75657198	0	0	0	0	0	0	0	0	0.577905	0	0	0	NOTEST	0.0963176	0	#NAME?	0	1	1	no
ENSG00000260179.1	RP5-902P8.12	chr1:1185156-1186714	0	0	0	0	0	0	0	0	0.425387	0.346157	0	0	NOTEST	0.128591	0	#NAME?	0	1	1	no
ENSG00000260183.1	RP11-109P11.1	chr16:80099732-80597032	0	0	0	0	0	0	0	0	0	0	1.67204	0	NOTEST	0.278673	0	#NAME?	0	1	1	no
ENSG00000260192.1	RP11-756H20.1	chr5:124828953-124937920	0	0	0	0	0	0	0.537897	0	0	0	0	0	NOTEST	0.0896495	0	#NAME?	0	1	1	no
ENSG00000260196.1	RP1-239B22.5	chr11:17402195-17405078	0	0	0	0	0	0	0	0	0	0	0.158522	0	NOTEST	0.0264203	0	#NAME?	0	1	1	no
ENSG00000260206.1	CTD-2026K11.2	chr15:75928479-75954642	0	0	0	0	0	0	0	0	0	1.22936	0	0	NOTEST	0.204894	0	#NAME?	0	1	1	no
ENSG00000260253.1	RP4-676L2.1	chr8:29209936-29210687	0	0	0	0	0	0	0	0	3.04219	0	0	0	NOTEST	0.507032	0	#NAME?	0	1	1	no
ENSG00000260259.1	RP11-368I7.4	chr16:89747144-89768113	0	0	0	0	0	0	0	0	1.71535	0	0	0	NOTEST	0.285892	0	#NAME?	0	1	1	no
ENSG00000260288.2	RP11-24M17.4	chr15:76050906-76055662	0	0	0	0	0	0	0	1.64503	0	0	0	0	NOTEST	0.274172	0	#NAME?	0	1	1	no
ENSG00000260316.1	LA16c-306A4.2	chr16:903633-1020999	0	0	0	0	0	0	0	0.190208	0	0	0	0	NOTEST	0.0317014	0	#NAME?	0	1	1	no
ENSG00000260317.1	RP11-48B3.4	chr8:81453534-81455339	0	0	0	0	0	0	0.458787	0	0	0	0	0	NOTEST	0.0764645	0	#NAME?	0	1	1	no
ENSG00000260331.1	RP11-111J6.2	chr2:18728651-18729470	0	0	0	0	0	0	1.16628	0	0	0	0	0	NOTEST	0.19438	0	#NAME?	0	1	1	no
ENSG00000260361.1	CTD-2313J17.5	chr15:93322986-93324722	0	0	0	0	0	0	0.357033	0	0	0	0	0.318943	NOTEST	0.112663	0	#NAME?	0	1	1	no
ENSG00000260366.1	CTD-2639E6.4	chr19:49429427-49429701	0	0	0	0	0	0	0	0	9.41549	0	0	0	NOTEST	1.56925	0	#NAME?	0	1	1	no
ENSG00000260447.1	RP11-304L19.2	chr16:2089815-2185899	0	0	0	0	0	0	0	2.49783	0	0	0	0	NOTEST	0.416305	0	#NAME?	0	1	1	no
ENSG00000260456.2	C16orf95	chr16:87336419-87417363	0	0	0	0	0	0	0.533365	0	0	0	0	0	NOTEST	0.0888942	0	#NAME?	0	1	1	no
ENSG00000260479.1	RP11-556H2.3	chr16:78133309-79246564	0	0	0	0	0	0	0	4.48733	0	0	0	0	NOTEST	0.747888	0	#NAME?	0	1	1	no
ENSG00000260487.1	RP11-297C4.3	chr16:30483978-30534506	0	0	0	0	0	0	0	0	0	3.64569	0	0	NOTEST	0.607615	0	#NAME?	0	1	1	no
ENSG00000260510.1	AC004381.7	chr16:20754984-20936328	0	0	0	0	0	0	4.97933	0	0	0	0	0	NOTEST	0.829889	0	#NAME?	0	1	1	no
ENSG00000260515.1	CTD-2199O4.3	chr5:10195232-10197740	0	0	0	0	0	0	0	0	0	0.00239369	0	0	NOTEST	0.000398949	0	#NAME?	0	1	1	no
ENSG00000260548.1	RP6-24A23.6	chrX:107963178-107982133	0	0	0	0	0	0	0	0	0	0	0	3.82608	NOTEST	0.63768	0	#NAME?	0	1	1	no
ENSG00000260552.1	RP11-49I11.1	chr18:33759958-33767411	0	0	0	0	0	0	0	0	0	1.35613	0	0	NOTEST	0.226021	0	#NAME?	0	1	1	no
ENSG00000260564.1	RP11-403N16.3	chr9:82503915-82506922	0	0	0	0	0	0	0	0	0	0	0	0.180178	NOTEST	0.0300296	0	#NAME?	0	1	1	no
ENSG00000260566.2	RP11-20G6.3	chr16:23072726-23160591	0	0	0	0	0	0	0	0	0	0	0.250446	0	NOTEST	0.0417411	0	#NAME?	0	1	1	no
ENSG00000260599.1	CTC-457E21.1	chr19:22618463-22715287	0	0	0	0	0	0	0	0	0	0	0.19709	0	NOTEST	0.0328484	0	#NAME?	0	1	1	no
ENSG00000260604.1	RP1-140K8.5	chr6:3905143-3912213	0	0	0	0	0	0	0.0966879	0	0	0	0	0	NOTEST	0.0161147	0	#NAME?	0	1	1	no
ENSG00000260616.2	RP11-327F22.4	chr16:50774820-50837249	0	0	0	0	0	0	0	5.4441	3.34255	0	3.75791	0	NOTEST	2.09076	0	#NAME?	0	1	1	no
ENSG00000260733.1	RP11-264L1.4	chr16:78133309-79246564	0	0	0	0	0	0	0	0	1.10946	0	0	0	NOTEST	0.184911	0	#NAME?	0	1	1	no
ENSG00000260744.1	RP11-329J18.3	chr16:47178233-47495185	0	0	0	0	0	0	0	0	0	0.745675	0	0	NOTEST	0.124279	0	#NAME?	0	1	1	no
ENSG00000260787.1	RP11-797A18.4	chr15:77334177-77335533	0	0	0	0	0	0	0.602498	0	0	0.400377	0	0.49352	NOTEST	0.249399	0	#NAME?	0	1	1	no
ENSG00000260790.1	RP11-21M24.2	chr16:22357256-22449036	0	0	0	0	0	0	1.42312	0	0	0	0	0	NOTEST	0.237186	0	#NAME?	0	1	1	no
ENSG00000260807.2	RP11-161M6.2	chr16:1025760-1031663	0	0	0	0	0	0	0.2693	0	0	0	0	0	NOTEST	0.0448833	0	#NAME?	0	1	1	no
ENSG00000260836.1	RP11-152F13.10	chr15:83205503-83378666	0	0	0	0	0	0	0	0	0	0	0	0.811574	NOTEST	0.135262	0	#NAME?	0	1	1	no
ENSG00000260871.1	CTD-2373J6.1	chr5:89684284-89685180	0	0	0	0	0	0	0	0	0	0.629307	0	0	NOTEST	0.104884	0	#NAME?	0	1	1	no
ENSG00000260911.1	RP11-196G11.2	chr16:31054470-31061201	0	0	0	0	0	0	2.6794	2.92349	0	0	0	0	NOTEST	0.933815	0	#NAME?	0	1	1	no
ENSG00000260936.1	FTO-IT1	chr16:53737874-54155853	0	0	0	0	0	0	0	0	0.42825	0	0	0.573093	NOTEST	0.166891	0	#NAME?	0	1	1	no
ENSG00000261063.1	RP11-538I12.2	chr16:77224815-77478233	0	0	0	0	0	0	0	0	0	0.509415	0	0	NOTEST	0.0849026	0	#NAME?	0	1	1	no
ENSG00000261135.1	RP4-798A10.7	chr1:16841139-16842249	0	0	0	0	0	0	0	0	0	0	0.498763	0	NOTEST	0.0831271	0	#NAME?	0	1	1	no
ENSG00000261159.1	RP11-723O4.9	chr3:128578558-128579369	0	0	0	0	0	0	0	0	0	0.812539	0.987445	0	NOTEST	0.299997	0	#NAME?	0	1	1	no
ENSG00000261202.1	RP3-496C20.1	chr22:40390952-40440534	0	0	0	0	0	0	0	0	0	0	0.492224	0	NOTEST	0.0820374	0	#NAME?	0	1	1	no
ENSG00000261222.2	CTD-2006K23.1	chr17:72599875-72603368	0	0	0	0	0	0	0	0	0	0	0.305167	0	NOTEST	0.0508612	0	#NAME?	0	1	1	no
ENSG00000261243.1	RP11-517C16.4	chr16:84511680-84538364	0	0	0	0	0	0	0	0	0	1.34676	0	0	NOTEST	0.224461	0	#NAME?	0	1	1	no
ENSG00000261248.1	AC009120.10	chr16:74316312-74321417	0	0	0	0	0	0	0	0	0	2.39668	0	0	NOTEST	0.399447	0	#NAME?	0	1	1	no
ENSG00000261270.1	RP11-325K4.3	chr16:56965959-56977798	0	0	0	0	0	0	1.55144	0	0	0	0	0.50931	NOTEST	0.343459	0	#NAME?	0	1	1	no
ENSG00000261305.1	RP4-584D14.7	chr7:150038859-150039696	0	0	0	0	0	0	1.04805	0	0	0	0	0.819219	NOTEST	0.311212	0	#NAME?	0	1	1	no
ENSG00000261332.1	RP11-297C4.1	chr16:30483978-30534506	0	0	0	0	0	0	0	0	0	1.40041	0	0	NOTEST	0.233402	0	#NAME?	0	1	1	no
ENSG00000261369.1	RP11-474B12.1	chr16:47178233-47495185	0	0	0	0	0	0	0	0	0	0.656151	0	0	NOTEST	0.109359	0	#NAME?	0	1	1	no
ENSG00000261372.1	RP11-529H20.6	chr14:92511149-92516990	0	0	0	0	0	0	1.54874	0	0	0	0	0	NOTEST	0.258124	0	#NAME?	0	1	1	no
ENSG00000261435.1	MIR1587	chrX:39696789-39707612	0	0	0	0	0	0	0.381532	0.387448	0	0	0.315521	0.312649	NOTEST	0.232858	0	#NAME?	0	1	1	no
ENSG00000261465.2	RP11-626G11.5	chr16:18995255-19091417	0	0	0	0	0	0	3.45031	0	0	0	0	0	NOTEST	0.575051	0	#NAME?	0	1	1	no
ENSG00000261487.1	AC135048.13	chr16:30930639-30967782	0	0	0	0	0	0	0	3.65591	0	0	0	0	NOTEST	0.609318	0	#NAME?	0	1	1	no
ENSG00000261533.1	RP11-15N24.4	chr3:99898410-99900574	0	0	0	0	0	0	0.27413	0	0	0	0	0	NOTEST	0.0456883	0	#NAME?	0	1	1	no
ENSG00000261542.1	RP11-16E18.3	chr8:64128538-64130592	0	0	0	0	0	0	0.680295	0	0	0	0	0	NOTEST	0.113382	0	#NAME?	0	1	1	no
ENSG00000261572.1	RP11-384L8.1	chr3:32278179-32280070	0	0	0	0	0	0	0.536894	0	0	0	0	0	NOTEST	0.0894823	0	#NAME?	0	1	1	no
ENSG00000261573.1	RP11-553K8.5	chr1:198608145-198726545	0	0	0	0	0	0	0	0	0	0	3.5131	0	NOTEST	0.585517	0	#NAME?	0	1	1	no
ENSG00000261643.1	RP11-529E10.6	chr4:3505323-3506184	0	0	0	0	0	0	0	0	0	0.812408	0	0	NOTEST	0.135401	0	#NAME?	0	1	1	no
ENSG00000261659.2	LA16c-313D11.12	chr16:734621-755829	0	0	0	0	0	0	3.84299	0	0	0	0	0	NOTEST	0.640498	0	#NAME?	0	1	1	no
ENSG00000261670.1	RP11-1C8.5	chr8:104476616-104481213	0	0	0	0	0	0	0	0	0	0.0842547	0	0	NOTEST	0.0140425	0	#NAME?	0	1	1	no
ENSG00000261685.2	RP11-401P9.4	chr16:50679719-50683160	0	0	0	0	0	0	0	0	0.157233	0	0	0	NOTEST	0.0262055	0	#NAME?	0	1	1	no
ENSG00000261693.1	RP13-467H17.1	chr8:143485012-143488389	0	0	0	0	0	0	0	0.227465	0	0	0	0.146921	NOTEST	0.0623978	0	#NAME?	0	1	1	no
ENSG00000261701.2	HPR	chr16:72088490-72111145	0	0	0	0	0	0	0	0	0	0	0	0.473146	NOTEST	0.0788576	0	#NAME?	0	1	1	no
ENSG00000261705.1	RP11-61A14.2	chr16:66914263-66929657	0	0	0	0	0	0	0	0	0	0	0	1.236	NOTEST	0.206001	0	#NAME?	0	1	1	no
ENSG00000261712.1	RP11-358L4.1	chr15:79705699-79706228	0	0	0	0	0	0	1.94335	2.17758	0	0	0	0	NOTEST	0.686823	0	#NAME?	0	1	1	no
ENSG00000261715.1	RP11-653G8.2	chr18:37646249-37679197	0	0	0	0	0	0	0.76212	0.564794	0	0	0.521498	0	NOTEST	0.308069	0	#NAME?	0	1	1	no
ENSG00000261723.1	CTD-2196E14.3	chr16:23614490-23652631	0	0	0	0	0	0	0	0	1.52531	0	0	0	NOTEST	0.254218	0	#NAME?	0	1	1	no
ENSG00000261732.1	LA16c-431H6.6	chr16:1662325-1752087	0	0	0	0	0	0	0	0	0.647933	0.376082	0	0.19728	NOTEST	0.203549	0	#NAME?	0	1	1	no
ENSG00000261734.1	RP11-669C19.1	chr3:20429740-20432054	0	0	0	0	0	0	0	0	0	0	0.1677	0.213515	NOTEST	0.0635358	0	#NAME?	0	1	1	no
ENSG00000261739.2	GOLGA8S	chr15:23599992-23610281	0	0	0	0	0	0	0	0	0	0.342184	0	0	NOTEST	0.0570307	0	#NAME?	0	1	1	no
ENSG00000261740.1	RP11-345J4.5	chr16:29262828-29519817	0	0	0	0	0	0	0	0	0	0	0	0.166331	NOTEST	0.0277219	0	#NAME?	0	1	1	no
ENSG00000261762.1	RP11-650L12.2	chr15:78857861-78913637	0	0	0	0	0	0	0.287832	0.217651	0	0	0	0	NOTEST	0.0842472	0	#NAME?	0	1	1	no
ENSG00000261789.1	RP11-709D24.5	chr16:4606490-4650715	0	0	0	0	0	0	0	0	0.941717	0	0	0	NOTEST	0.156953	0	#NAME?	0	1	1	no
ENSG00000261794.1	GOLGA8H	chr15:30896328-30906764	0	0	0	0	0	0	0	0	0	0	0	0.389915	NOTEST	0.0649858	0	#NAME?	0	1	1	no
ENSG00000261815.1	RP11-22D3.2	chr16:49204462-49205697	0	0	0	0	0	0	0	0	0.459545	0	0	0	NOTEST	0.0765908	0	#NAME?	0	1	1	no
ENSG00000261898.2	RP11-314A20.5	chr17:4634722-4643217	0	0	0	0	0	0	0	0	0	1.13363	0	0	NOTEST	0.188938	0	#NAME?	0	1	1	no
ENSG00000261924.1	CTD-2561B21.5	chr17:78518618-78945013	0	0	0	0	0	0	0	0	0	0	0	0.303886	NOTEST	0.0506477	0	#NAME?	0	1	1	no
ENSG00000262039.1	RP11-81K2.1	chr17:47448101-47554350	0	0	0	0	0	0	0	0	0	0	3.57567	0	NOTEST	0.595945	0	#NAME?	0	1	1	no
ENSG00000262097.1	CTD-2135D7.5	chr16:14103136-14109873	0	0	0	0	0	0	0	0	0	0.885154	0	0	NOTEST	0.147526	0	#NAME?	0	1	1	no
ENSG00000262194.1	CTD-3195I5.5	chr17:3705458-3706676	0	0	0	0	0	0	4.99146	0	1.87073	0	0	0	NOTEST	1.1437	0	#NAME?	0	1	1	no
ENSG00000262298.1	RP5-1107A17.3	chr17:55015547-55038415	0	0	0	0	0	0	0	0	0	0	0	1.75565	NOTEST	0.292609	0	#NAME?	0	1	1	no
ENSG00000262312.1	LA16c-390H2.4	chr16:3493610-3627401	0	0	0	0	0	0	0	0	0	2.11599	0	2.55141	NOTEST	0.777901	0	#NAME?	0	1	1	no
ENSG00000262313.1	CTD-2561B21.4	chr17:78518618-78945013	0	0	0	0	0	0	0	0	0	0	2.72285	0	NOTEST	0.453809	0	#NAME?	0	1	1	no
ENSG00000262482.1	LA16c-321D4.2	chr16:2961937-3004277	0	0	0	0	0	0	2.41166	2.89019	0	0	0	0	NOTEST	0.883642	0	#NAME?	0	1	1	no
ENSG00000262514.1	RP11-96D1.9	chr16:68055178-68270487	0	0	0	0	0	0	0.504754	0	0	0	0	0	NOTEST	0.0841257	0	#NAME?	0	1	1	no
ENSG00000262712.1	RP11-295D4.1	chr16:4364761-4466665	0	0	0	0	0	0	0	0.609897	0	0	0	0	NOTEST	0.101649	0	#NAME?	0	1	1	no
ENSG00000262714.1	RP11-44F14.8	chr16:53420855-53422997	0	0	0	0	0	0	0	0	0	0.208854	0	0	NOTEST	0.0348089	0	#NAME?	0	1	1	no
ENSG00000262732.1	CTD-2135D7.2	chr16:14014013-14046202	0	0	0	0	0	0	0.135433	0	0	0.0862822	0	0	NOTEST	0.0369525	0	#NAME?	0	1	1	no
ENSG00000263011.1	RP11-473M20.11	chr16:3156764-3159577	0	0	0	0	0	0	0	14.4648	0	6.28461	0	0	NOTEST	3.45823	0	#NAME?	0	1	1	no
ENSG00000263164.1	RP11-333E1.2	chr17:5095378-5151364	0	0	0	0	0	0	0	0	0	0	1.81865	0	NOTEST	0.303108	0	#NAME?	0	1	1	no
ENSG00000263293.1	RP11-290H9.4	chr17:45331211-45518678	0	0	0	0	0	0	0	2.14873	0	0	0	0	NOTEST	0.358122	0	#NAME?	0	1	1	no
ENSG00000263345.1	RP1-59D14.5	chr17:2240805-2284352	0	0	0	0	0	0	0	0	0	0	1.04294	0	NOTEST	0.173823	0	#NAME?	0	1	1	no
ENSG00000263393.1	RP11-53I6.4	chr18:29598334-29711524	0	0	0	0	0	0	0	0	0	0	0	1.81315	NOTEST	0.302192	0	#NAME?	0	1	1	no
ENSG00000263466.1	RP1-56K13.2	chr17:37026111-37078023	0	0	0	0	0	0	0	0	0	1.7191	0	0	NOTEST	0.286516	0	#NAME?	0	1	1	no
ENSG00000263477.1	RP11-338L22.2	chr17:27887564-28513493	0	0	0	0	0	0	0	0	0	0.558172	0	0	NOTEST	0.0930287	0	#NAME?	0	1	1	no
ENSG00000263531.1	RP13-753N3.1	chr17:29158987-29222887	0	0	0	0	0	0	0	0.784235	0	0.575369	0	0.757158	NOTEST	0.352794	0	#NAME?	0	1	1	no
ENSG00000263551.1	RP11-78F17.1	chr18:962592-1174805	0	0	0	0	0	0	0	0	0	0	1.13419	0	NOTEST	0.189032	0	#NAME?	0	1	1	no
ENSG00000263575.1	MIR4665	chr9:6007825-6007904	0	0	0	0	0	0	0	0	0	0	0	808.065	NOTEST	134.678	0	#NAME?	0	1	1	no
ENSG00000263637.1	RP11-106E15.1	chr18:66401968-66722426	0	0	0	0	0	0	0	0	0	4.77841	0	0	NOTEST	0.796402	0	#NAME?	0	1	1	no
ENSG00000263776.1	SNORA4	chr3:186499568-186524484	0	0	0	0	0	0	0	215.915	0	0	0	0	NOTEST	35.9859	0	#NAME?	0	1	1	no
ENSG00000263786.1	RP11-649A18.4	chr17:73131342-73150778	0	0	0	0	0	0	1.45648	0	0	0	0	0	NOTEST	0.242746	0	#NAME?	0	1	1	no
ENSG00000263906.1	RP11-680F20.11	chr11:125773141-125808811	0	0	0	0	0	0	0	0	0	0.238056	0	0	NOTEST	0.039676	0	#NAME?	0	1	1	no
ENSG00000263931.1	RP11-180P8.1	chr17:61012762-61044171	0	0	0	0	0	0	0	0	5.44167	0	4.5596	0	NOTEST	1.66688	0	#NAME?	0	1	1	no
ENSG00000263941.1	RN7SL32P	chr2:233925188-234116549	0	0	0	0	0	0	0	19.4499	0	0	0	0	NOTEST	3.24166	0	#NAME?	0	1	1	no
ENSG00000263990.1	CTC-542B22.2	chr17:30187922-30228784	0	0	0	0	0	0	2.10352	2.50184	0	1.28944	1.78178	0	NOTEST	1.27943	0	#NAME?	0	1	1	no
ENSG00000264031.1	RP11-68I3.2	chr17:27887564-28513493	0	0	0	0	0	0	35.8106	0	0	0	0	0	NOTEST	5.96843	0	#NAME?	0	1	1	no
ENSG00000264107.1	RP11-848P1.5	chr17:29417804-29708905	0	0	0	0	0	0	0	0	0	1.59783	0	0	NOTEST	0.266306	0	#NAME?	0	1	1	no
ENSG00000264222.1	RP11-757O6.1	chr18:14244623-14252139	0	0	0	0	0	0	3.32971	0	0	0	0	0	NOTEST	0.554951	0	#NAME?	0	1	1	no
ENSG00000264324.1	RP11-287D1.3	chr2:74425688-74621009	0	0	0	0	0	0	0.240212	0	0	0	0	0	NOTEST	0.0400354	0	#NAME?	0	1	1	no
ENSG00000264469.1	RP11-173M1.8	chr17:25641668-25642952	0	0	0	0	0	0	1.23464	0.595874	0	0.429573	0	0	NOTEST	0.376682	0	#NAME?	0	1	1	no
ENSG00000264501.1	RN7SL731P	chr1:10270862-10441661	0	0	0	0	0	0	0	0	3.78744	0	0	0	NOTEST	0.63124	0	#NAME?	0	1	1	no
ENSG00000264672.1	RP11-112H10.4	chr17:56597197-56769416	0	0	0	0	0	0	0	0	0	0	0.900855	0	NOTEST	0.150142	0	#NAME?	0	1	1	no
ENSG00000264701.1	RP11-6N17.10	chr17:46018936-46073562	0	0	0	0	0	0	2.31652	0	0	0	0	0	NOTEST	0.386087	0	#NAME?	0	1	1	no
ENSG00000264739.1	RP11-138I1.2	chr17:16317837-16340317	0	0	0	0	0	0	0	0	0	0.257563	0	0	NOTEST	0.0429272	0	#NAME?	0	1	1	no
ENSG00000264769.1	RP11-498C9.12	chr17:79876145-79885590	0	0	0	0	0	0	0	0	2.58286	0	0	1.94058	NOTEST	0.753908	0	#NAME?	0	1	1	no
ENSG00000264932.2	Y_RNA	chr17:19551838-19580911	0	0	0	0	0	0	0	0	0	0	0	2.37338	NOTEST	0.395564	0	#NAME?	0	1	1	no
ENSG00000264940.2	SNORD3C	chr17:19093342-19093558	0	0	0	0	0	0	0	0	0	10.6092	0	0	NOTEST	1.76821	0	#NAME?	0	1	1	no
ENSG00000264968.1	RP11-387H17.4	chr17:38084119-38095854	0	0	0	0	0	0	0	0	0	0	1.6762	0	NOTEST	0.279366	0	#NAME?	0	1	1	no
ENSG00000265080.1	MIR4800	chr4:2249158-2264021	0	0	0	0	0	0	0	21.4064	0	0	0	0	NOTEST	3.56773	0	#NAME?	0	1	1	no
ENSG00000265218.1	RP11-927P21.1	chr17:62850429-62915586	0	0	0	0	0	0	0	0	0	0	0	1.53865	NOTEST	0.256442	0	#NAME?	0	1	1	no
ENSG00000265334.1	CTD-2349P21.11	chr17:29158987-29222887	0	0	0	0	0	0	0	0	0	0	0	1.19209	NOTEST	0.198682	0	#NAME?	0	1	1	no
ENSG00000265394.1	RP11-1148O4.2	chr17:27887564-28513493	0	0	0	0	0	0	0	0	0	0	0	4.79218	NOTEST	0.798697	0	#NAME?	0	1	1	no
ENSG00000265490.1	RP11-806L2.6	chr18:596997-712676	0	0	0	0	0	0	0	0	0	0	0	5.93951	NOTEST	0.989919	0	#NAME?	0	1	1	no
ENSG00000265511.1	RP11-524F11.1	chr17:17408876-17513799	0	0	0	0	0	0	0	1.39599	1.16737	0	0	0	NOTEST	0.427227	0	#NAME?	0	1	1	no
ENSG00000265739.1	RP11-354P11.3	chr17:27887564-28513493	0	0	0	0	0	0	2.65193	0	0	0	0	0	NOTEST	0.441988	0	#NAME?	0	1	1	no
ENSG00000265778.1	RP11-17M16.2	chr18:74069643-74207146	0	0	0	0	0	0	0	0	1.55464	0	0	0	NOTEST	0.259107	0	#NAME?	0	1	1	no
ENSG00000266037.1	RN7SL3	chr14:50320335-50320632	0	0	0	0	0	0	7.49588	0	0	0	0	0	NOTEST	1.24931	0	#NAME?	0	1	1	no
ENSG00000266126.1	RP11-209D14.4	chr17:19807614-19881656	0	0	0	0	0	0	0	0	5.26329	0	0	0	NOTEST	0.877215	0	#NAME?	0	1	1	no
ENSG00000266154.1	MIR4658	chr7:99752042-99756308	0	0	0	0	0	0	0	0	0	808.744	0	0	NOTEST	134.791	0	#NAME?	0	1	1	no
ENSG00000266171.1	RP11-769O8.1	chr18:721587-812547	0	0	0	0	0	0	0	0	0.244106	0	0	0.288504	NOTEST	0.0887685	0	#NAME?	0	1	1	no
ENSG00000266223.1	RN7SL84P	chr19:4183350-4224811	0	0	0	0	0	0	0	11.285	0	0	0	0	NOTEST	1.88083	0	#NAME?	0	1	1	no
ENSG00000266368.1	RP11-1096G20.5	chr17:11501747-11900827	0	0	0	0	0	0	0.530905	0	0	0	0	0	NOTEST	0.0884842	0	#NAME?	0	1	1	no
ENSG00000266401.1	RP11-874J12.4	chr18:3496029-4455335	0	0	0	0	0	0	0.583003	0	0	0.40743	0	0	NOTEST	0.165072	0	#NAME?	0	1	1	no
ENSG00000266411.1	RP11-180P8.3	chr17:61044177-61045910	0	0	0	0	0	0	0	1.06732	0	0	0	0	NOTEST	0.177887	0	#NAME?	0	1	1	no
ENSG00000266490.1	CTD-2349P21.9	chr17:29109701-29151794	0	0	0	0	0	0	0	2.92523	0	1.72056	0	0	NOTEST	0.774298	0	#NAME?	0	1	1	no
ENSG00000266498.1	RP11-45M22.5	chr17:17104308-17140499	0	0	0	0	0	0	0	0	0	1.8654	1.05918	1.11673	NOTEST	0.673552	0	#NAME?	0	1	1	no
ENSG00000266567.1	MIR3618	chr22:20067754-20114878	0	0	0	0	0	0	0	875.284	0	0	0	0	NOTEST	145.881	0	#NAME?	0	1	1	no
ENSG00000266620.1	MIR5001	chr2:233412778-233547491	0	0	0	0	0	0	0	0	0	171.384	0	0	NOTEST	28.564	0	#NAME?	0	1	1	no
ENSG00000266708.1	RP11-661O13.1	chr18:8609442-8639379	0	0	0	0	0	0	0	0	0	0	0	1.14857	NOTEST	0.191429	0	#NAME?	0	1	1	no
ENSG00000266733.1	TBC1D29	chr17:28884129-28890511	0	0	0	0	0	0	0	0.256958	0	0	0	0	NOTEST	0.0428263	0	#NAME?	0	1	1	no
ENSG00000266801.1	RP11-521L9.2	chr16:68877508-69119083	0	0	0	0	0	0	0	1.53079	0	0	0	0	NOTEST	0.255131	0	#NAME?	0	1	1	no
ENSG00000266896.1	RP1-266L20.9	chr6:170151717-170181680	0	0	0	0	0	0	0.657046	0	0	0	0	0.548079	NOTEST	0.200854	0	#NAME?	0	1	1	no
ENSG00000266900.1	RP11-173A16.2	chr18:59854490-59974355	0	0	0	0	0	0	0	0	0	0	0	0.449694	NOTEST	0.0749489	0	#NAME?	0	1	1	no
ENSG00000266904.1	LINC00663	chr19:19871846-19945736	0	0	0	0	0	0	0	0	0	0.187853	0	0.226185	NOTEST	0.0690064	0	#NAME?	0	1	1	no
ENSG00000266911.1	RP1-161P9.5	chr17:34084217-34085344	0	0	0	0	0	0	0	0	0	1.73776	0	0	NOTEST	0.289626	0	#NAME?	0	1	1	no
ENSG00000266923.1	RP11-693J15.4	chr12:92813869-92885867	0	0	0	0	0	0	0	0	0	0.224712	0	0	NOTEST	0.0374521	0	#NAME?	0	1	1	no
ENSG00000266935.1	CTD-3234P18.2	chr19:37119694-37121092	0	0	0	0	0	0	0	0	0	0	0	1.86926	NOTEST	0.311543	0	#NAME?	0	1	1	no
ENSG00000266936.1	CTC-215O4.4	chr19:11071597-11172958	0	0	0	0	0	0	0	0	0	0	0	5.00434	NOTEST	0.834057	0	#NAME?	0	1	1	no
ENSG00000266999.1	AC015849.16	chr17:34220710-34238027	0	0	0	0	0	0	0	0.0880794	0.0818422	0.0647071	0	0	NOTEST	0.0391048	0	#NAME?	0	1	1	no
ENSG00000267009.2	RP11-120M18.2	chr17:66255322-66453640	0	0	0	0	0	0	0.121535	0	1.95435	1.07067	1.94969	2.49487	NOTEST	1.26519	0	#NAME?	0	1	1	no
ENSG00000267011.1	CTB-50L17.16	chr19:4457958-4458756	0	0	0	0	0	0	0	0	0	2.07958	0	0	NOTEST	0.346596	0	#NAME?	0	1	1	no
ENSG00000267016.1	RP11-75C10.9	chr17:75277491-75496678	0	0	0	0	0	0	0.767435	0	0	0	0	0	NOTEST	0.127906	0	#NAME?	0	1	1	no
ENSG00000267026.1	RP11-92C4.3	chr9:101569980-101634697	0	0	0	0	0	0	0	0	1.04784	0	0	0	NOTEST	0.17464	0	#NAME?	0	1	1	no
ENSG00000267030.1	CTB-50L17.7	chr19:4445002-4457819	0	0	0	0	0	0	0	0	0	2.01825	0	0	NOTEST	0.336374	0	#NAME?	0	1	1	no
ENSG00000267053.2	CTD-3162L10.1	chr19:36801259-36803564	0	0	0	0	0	0	0	0	0	0.214323	0	0	NOTEST	0.0357204	0	#NAME?	0	1	1	no
ENSG00000267060.1	PTGES3L	chr17:41102542-41132545	0	0	0	0	0	0	0	0	0	0	0.322088	0	NOTEST	0.0536813	0	#NAME?	0	1	1	no
ENSG00000267067.1	CTB-75G16.3	chr17:34990526-34991156	0	0	0	0	0	0	0	0	0	1.17567	0	0	NOTEST	0.195946	0	#NAME?	0	1	1	no
ENSG00000267082.1	CTC-510F12.2	chr19:11309970-11373128	0	0	0	0	0	0	0	0	0	1.4566	0	0	NOTEST	0.242767	0	#NAME?	0	1	1	no
ENSG00000267096.1	CTD-2537I9.13	chr19:56165511-56186081	0	0	0	0	0	0	0	0	0	0.976625	0	0	NOTEST	0.162771	0	#NAME?	0	1	1	no
ENSG00000267110.1	CTD-2587H24.4	chr19:55663137-55691809	0	0	0	0	0	0	1.18672	0	0	0	0	0	NOTEST	0.197787	0	#NAME?	0	1	1	no
ENSG00000267117.1	AC010525.4	chr19:56186591-56207132	0	0	0	0	0	0	0	0	2.89879	0	0	0	NOTEST	0.483132	0	#NAME?	0	1	1	no
ENSG00000267188.1	CTC-512J12.4	chr19:44830707-44952766	0	0	0	0	0	0	0	0	0	0.000214178	0	0	NOTEST	3.56963e-05	0	#NAME?	0	1	1	no
ENSG00000267194.1	RP1-193H18.2	chr17:67547498-67550002	0	0	0	0	0	0	0	0	0.181892	0	0	0	NOTEST	0.0303153	0	#NAME?	0	1	1	no
ENSG00000267201.1	AC005624.2	chr19:2458932-2462183	0	0	0	0	0	0	4.98858	0	0	0	0	0	NOTEST	0.83143	0	#NAME?	0	1	1	no
ENSG00000267222.1	RP11-194N12.2	chr17:40610861-40674629	0	0	0	0	0	0	0	0	0	0	1.48862	0	NOTEST	0.248104	0	#NAME?	0	1	1	no
ENSG00000267225.1	WDR7-UT1	chr18:54318573-54706076	0	0	0	0	0	0	0	0	0	1.57371	0	0	NOTEST	0.262286	0	#NAME?	0	1	1	no
ENSG00000267244.1	CTB-31O20.4	chr19:1815247-1848452	0	0	0	0	0	0	0	0	0	0	0.491108	0	NOTEST	0.0818513	0	#NAME?	0	1	1	no
ENSG00000267249.1	RP11-973H7.3	chr18:12438888-12725739	0	0	0	0	0	0	0	0	1.24725	0	0	0	NOTEST	0.207876	0	#NAME?	0	1	1	no
ENSG00000267261.1	CTD-2132N18.3	chr17:40265125-40307990	0	0	0	0	0	0	0	0	0	1.78692	0.923	0	NOTEST	0.451654	0	#NAME?	0	1	1	no
ENSG00000267263.1	RP11-75C10.7	chr17:75277491-75496678	0	0	0	0	0	0	0	0	0	0.899218	0	0	NOTEST	0.14987	0	#NAME?	0	1	1	no
ENSG00000267275.1	CTD-2562J15.6	chr19:16394169-16435325	0	0	0	0	0	0	0	0	2.78973	0	0	0	NOTEST	0.464954	0	#NAME?	0	1	1	no
ENSG00000267282.1	CTB-129P6.4	chr19:45349431-45394133	0	0	0	0	0	0	0	0	0	3.20525	0	0	NOTEST	0.534208	0	#NAME?	0	1	1	no
ENSG00000267289.1	CTD-2623N2.11	chr19:9944754-9945689	0	0	0	0	0	0	0	1.44346	0	0.931964	0	0	NOTEST	0.395904	0	#NAME?	0	1	1	no
ENSG00000267291.1	CTB-186G2.1	chr19:39078280-39109522	0	0	0	0	0	0	1.98897	0	0	0	1.92519	0	NOTEST	0.652359	0	#NAME?	0	1	1	no
ENSG00000267298.1	AC006116.19	chr19:56732680-56890922	0	0	0	0	0	0	2.05992	0	0	0	0	0	NOTEST	0.34332	0	#NAME?	0	1	1	no
ENSG00000267325.1	RP11-397A16.2	chr18:53388626-53452175	0	0	0	0	0	0	0.193096	0	0	0	0	0	NOTEST	0.0321827	0	#NAME?	0	1	1	no
ENSG00000267374.1	LINC00669	chr18:36786887-37380282	0	0	0	0	0	0	0	0	0	0	0	0.285864	NOTEST	0.0476441	0	#NAME?	0	1	1	no
ENSG00000267429.1	AC006116.15	chr19:56732680-56890922	0	0	0	0	0	0	0	0	0	0.436878	0	0	NOTEST	0.0728129	0	#NAME?	0	1	1	no
ENSG00000267440.1	CTC-501O10.1	chr17:41757640-41783252	0	0	0	0	0	0	0	0	0	0	0	1.65432	NOTEST	0.275719	0	#NAME?	0	1	1	no
ENSG00000267479.1	CTC-268N12.3	chr17:35306174-35414171	0	0	0	0	0	0	0	0	0	0	3.33624	0	NOTEST	0.556041	0	#NAME?	0	1	1	no
ENSG00000267503.1	RP11-53B2.4	chr18:13218785-13652754	0	0	0	0	0	0	0	0	0.923116	0	0	0	NOTEST	0.153853	0	#NAME?	0	1	1	no
ENSG00000267529.2	RP11-53B2.1	chr18:13218785-13652754	0	0	0	0	0	0	2.14464	0	0	0	0	0	NOTEST	0.35744	0	#NAME?	0	1	1	no
ENSG00000267543.1	RP11-666A8.7	chr17:74523437-74553765	0	0	0	0	0	0	0	0	0	0	1.76372	0	NOTEST	0.293953	0	#NAME?	0	1	1	no
ENSG00000267560.1	RP11-173A16.1	chr18:59854490-59974355	0	0	0	0	0	0	1.30141	0	0	0	0	0	NOTEST	0.216901	0	#NAME?	0	1	1	no
ENSG00000267578.1	AC015849.12	chr17:34135492-34135901	0	0	0	0	0	0	0	4.6612	0	0	0	0	NOTEST	0.776866	0	#NAME?	0	1	1	no
ENSG00000267586.2	LINC00907	chr18:39766632-40039640	0	0	0	0	0	0	0	0	0	0.124037	0	0.164446	NOTEST	0.0480805	0	#NAME?	0	1	1	no
ENSG00000267627.1	RP11-905K4.1	chr18:33531765-33546081	0	0	0	0	0	0	1.6889	1.79695	0	0	0	0	NOTEST	0.580975	0	#NAME?	0	1	1	no
ENSG00000267649.1	CTD-2587H24.10	chr19:55728027-55732984	0	0	0	0	0	0	0	0	0	0.644997	0	0.852028	NOTEST	0.249504	0	#NAME?	0	1	1	no
ENSG00000267682.1	CTD-3220F14.2	chr19:37803738-37860267	0	0	0	0	0	0	0	5.20719	0	0	0	0	NOTEST	0.867866	0	#NAME?	0	1	1	no
ENSG00000267724.1	RP11-49K24.8	chr18:44632316-44702745	0	0	0	0	0	0	0	0	0	0	0.208996	0	NOTEST	0.0348326	0	#NAME?	0	1	1	no
ENSG00000267751.1	AC009005.2	chr19:567211-583493	0	0	0	0	0	0	0	4.01362	0	0	0	0	NOTEST	0.668937	0	#NAME?	0	1	1	no
ENSG00000267764.1	RP11-484L8.1	chr18:46065416-46389588	0	0	0	0	0	0	0	0	0	0	0	0.958149	NOTEST	0.159692	0	#NAME?	0	1	1	no
ENSG00000267769.1	CTB-50L17.9	chr19:4445002-4457819	0	0	0	0	0	0	0	0	2.16159	0	0	0	NOTEST	0.360265	0	#NAME?	0	1	1	no
ENSG00000267790.1	RP11-316M20.1	chr17:75718953-75724641	0	0	0	0	0	0	0	0	0	0.266914	0	0	NOTEST	0.0444856	0	#NAME?	0	1	1	no
ENSG00000267811.1	RP11-727F15.11	chr11:62538591-62559493	0	0	0	0	0	0	0	0	0	0	0	2.35602	NOTEST	0.39267	0	#NAME?	0	1	1	no
ENSG00000267848.1	AL118506.1	chr20:62571185-62587769	0	0	0	0	0	0	0	0	0	1.96182	0	2.28511	NOTEST	0.707822	0	#NAME?	0	1	1	no
ENSG00000267872.1	RP11-157B13.7	chr19:22426055-22428149	0	0	0	0	0	0	0	0.260905	0	0	0	0	NOTEST	0.0434842	0	#NAME?	0	1	1	no
ENSG00000267980.1	AC007292.6	chr19:4360366-4400544	0	0	0	0	0	0	0	0	0	1.14737	1.39782	0	NOTEST	0.424198	0	#NAME?	0	1	1	no
ENSG00000268032.3	CTB-52I2.4	chr19:18133211-18142909	0	0	0	0	0	0	0	0.354639	0	0	0.273385	0.286784	NOTEST	0.152468	0	#NAME?	0	1	1	no
ENSG00000268047.1	AC018766.6	chr19:50341895-50364001	0	0	0	0	0	0	0	0	0	2.44534	0	0	NOTEST	0.407557	0	#NAME?	0	1	1	no
ENSG00000268093.1	AC022154.7	chr19:49118584-49140695	0	0	0	0	0	0	0	0	0	0	0	1.00589	NOTEST	0.167648	0	#NAME?	0	1	1	no
ENSG00000268107.1	AC003005.4	chr19:57999078-58029772	0	0	0	0	0	0	0	0	1.0768	0	0	0	NOTEST	0.179467	0	#NAME?	0	1	1	no
ENSG00000268133.1	AC003002.4	chr19:57874878-57988938	0	0	0	0	0	0	0	0	2.93598	0	0	0	NOTEST	0.48933	0	#NAME?	0	1	1	no
ENSG00000268172.1	AL590452.1	chr1:144851423-145076186	0	0	0	0	0	0	0	0	0.222639	0.452326	0	0	NOTEST	0.112494	0	#NAME?	0	1	1	no
ENSG00000268340.1	RP3-477O4.16	chr20:34106681-34107108	0	0	0	0	0	0	0	0	0	0	0	3.59789	NOTEST	0.599648	0	#NAME?	0	1	1	no
ENSG00000268366.1	CTC-492K19.4	chr19:40946750-40950612	0	0	0	0	0	0	0	0	2.55346	1.80136	0	0	NOTEST	0.725803	0	#NAME?	0	1	1	no
ENSG00000268403.1	AC132192.1	chr11:9481746-9482010	0	0	0	0	0	0	0	16.0428	0	0	10.7827	0	NOTEST	4.47091	0	#NAME?	0	1	1	no
ENSG00000268416.1	CTD-2626G11.2	chr19:20929728-20938056	0	0	0	0	0	0	0	0	0	0.0494388	0	0	NOTEST	0.0082398	0	#NAME?	0	1	1	no
ENSG00000268465.1	CTC-273B12.7	chr19:48949029-48985571	0	0	0	0	0	0	0	0	0	0	5.75872	0	NOTEST	0.959786	0	#NAME?	0	1	1	no
ENSG00000268533.1	AC004076.7	chr19:57874878-57988938	0	0	0	0	0	0	4.45537	0	0	0	0	0	NOTEST	0.742562	0	#NAME?	0	1	1	no
ENSG00000268538.1	KIAA1658	chr22:30792845-30825045	0	0	0	0	0	0	0	0	0	0	7.81554	0	NOTEST	1.30259	0	#NAME?	0	1	1	no
ENSG00000268554.1	RP11-353N4.7	chr1:149605639-149636207	0	0	0	0	0	0	0	0	1.56649	0	0	1.56786	NOTEST	0.522392	0	#NAME?	0	1	1	no
ENSG00000268555.1	RP11-678G14.3	chr19:21753623-21770124	0	0	0	0	0	0	0	0	0.600619	0	0	0	NOTEST	0.100103	0	#NAME?	0	1	1	no
ENSG00000268635.1	DKFZP434E1119	chr11:77032751-77188074	0	0	0	0	0	0	0	0	0	0.1456	0	0	NOTEST	0.0242666	0	#NAME?	0	1	1	no
ENSG00000268816.1	CTD-3093M3.1	chr19:54697730-54698394	0	0	0	0	0	0	0	0.463019	0.750765	0	0	0.588821	NOTEST	0.300434	0	#NAME?	0	1	1	no
ENSG00000268836.1	LA16c-OS12.2	chr16:235746-236293	0	0	0	0	0	0	0	0	6.9282	0	0	2.81685	NOTEST	1.62417	0	#NAME?	0	1	1	no
ENSG00000268869.1	ESPNP	chr1:17017712-17046652	0	0	0	0	0	0	0	0	0.742169	0	0	0	NOTEST	0.123695	0	#NAME?	0	1	1	no
ENSG00000268945.1	CTD-2192J16.26	chr19:12793506-12798093	0	0	0	0	0	0	0	0	0	1.64475	0	0	NOTEST	0.274125	0	#NAME?	0	1	1	no
ENSG00000268987.1	CTC-435M10.10	chr19:41836227-41930910	0	0	0	0	0	0	0	0	0	2.06385	0	2.53078	NOTEST	0.765772	0	#NAME?	0	1	1	no
ENSG00000269048.1	Z98049.1	chr6:166822851-167370672	0	0	0	0	0	0	0	0	0	0	0.212715	0	NOTEST	0.0354525	0	#NAME?	0	1	1	no
ENSG00000269050.1	CTC-360G5.6	chr19:39358469-39368919	0	0	0	0	0	0	0	0	0	0	0	2.08371	NOTEST	0.347285	0	#NAME?	0	1	1	no
ENSG00000269106.1	CTD-2619J13.23	chr19:58985383-58992597	0	0	0	0	0	0	0	0	2.28	0	0	0	NOTEST	0.379999	0	#NAME?	0	1	1	no
ENSG00000269191.1	AC005387.2	chr19:18642422-18654470	0	0	0	0	0	0	0	0	0	2.25919	0	0	NOTEST	0.376532	0	#NAME?	0	1	1	no
ENSG00000269194.1	AC006942.4	chr19:50270224-50316567	0	0	0	0	0	0	3.74585	0	4.05048	2.75401	0	2.91709	NOTEST	2.24457	0	#NAME?	0	1	1	no
ENSG00000269282.1	AC024257.1	chr12:48733790-48836194	0	0	0	0	0	0	0	0	0	0.260432	0	0	NOTEST	0.0434054	0	#NAME?	0	1	1	no
ENSG00000269307.1	CTD-2278I10.6	chr19:17378158-17398455	0	0	0	0	0	0	0	0	0	0	3.12565	0	NOTEST	0.520941	0	#NAME?	0	1	1	no
ENSG00000269392.1	CTB-191K22.6	chr19:50815193-50886239	0	0	0	0	0	0	0	0	0	5.7418	0	0	NOTEST	0.956967	0	#NAME?	0	1	1	no
ENSG00000269402.1	AC116407.2	chr17:30468244-30552789	0	0	0	0	0	0	0	0	0	0	0	2.4275	NOTEST	0.404583	0	#NAME?	0	1	1	no
ENSG00000269423.1	CTC-273B12.6	chr19:48949029-48985571	0	0	0	0	0	0	0	1.37697	0	0	0	0	NOTEST	0.229494	0	#NAME?	0	1	1	no
ENSG00000269460.1	AC093063.3	chr19:40170013-40185217	0	0	0	0	0	0	0	0	0	0	7.30708	0	NOTEST	1.21785	0	#NAME?	0	1	1	no
ENSG00000269476.1	CTD-2583A14.9	chr19:58281022-58427959	0	0	0	0	0	0	2.29014	0	0	0.295438	0	0	NOTEST	0.430929	0	#NAME?	0	1	1	no
ENSG00000269490.1	SBP1	chr6:33588141-33664351	0	0	0	0	0	0	0	0	8.37892	0	0	0	NOTEST	1.39649	0	#NAME?	0	1	1	no
ENSG00000269510.1	FLJ00273	chr9:35041091-35045988	0	0	0	0	0	0	0	0	0	0	4.06559	0	NOTEST	0.677598	0	#NAME?	0	1	1	no
ENSG00000269559.1	AC093677.1	chr4:74991154-75168816	0	0	0	0	0	0	0	0	0	0	2.30301	0	NOTEST	0.383835	0	#NAME?	0	1	1	no
ENSG00000269560.1	CTD-2192J16.21	chr19:12490002-12750912	0	0	0	0	0	0	2.5245	0	0	0	0	0	NOTEST	0.420749	0	#NAME?	0	1	1	no
ENSG00000269590.1	CTD-2192J16.24	chr19:12754644-12792716	0	0	0	0	0	0	0	0	3.20795	0	0	0	NOTEST	0.534659	0	#NAME?	0	1	1	no
ENSG00000269700.1	AC069547.2	chr10:52065359-52401211	0	0	0	0	0	0	0	0.364497	0	0	0.322516	0	NOTEST	0.114502	0	#NAME?	0	1	1	no
ENSG00000269781.1	FLJ20306	chr7:6448759-6524873	0	0	0	0	0	0	0	0	0	0	0.544257	0.524157	NOTEST	0.178069	0	#NAME?	0	1	1	no
ENSG00000269783.1	GOLGA7B	chr10:99609995-99790585	0	0	0	0	0	0	0.194319	0	0	0	0	0	NOTEST	0.0323865	0	#NAME?	0	1	1	no
ENSG00000269802.1	CTB-180A7.3	chr19:6343771-6368919	0	0	0	0	0	0	0	0	1.71278	0	0	0	NOTEST	0.285464	0	#NAME?	0	1	1	no
ENSG00000269806.1	CTD-3001H11.1	chr19:48110780-48246391	0	0	0	0	0	0	0	0	0	0	0	1.87557	NOTEST	0.312595	0	#NAME?	0	1	1	no
ENSG00000269889.1	RP11-816J6.3	chr3:169484708-169489831	0	0	0	0	0	0	0	0	0	1.05847	0	0	NOTEST	0.176411	0	#NAME?	0	1	1	no
ENSG00000269896.1	RP4-740C4.6	chr1:2252691-2323146	0	0	0	0	0	0	0	0	0	0.246976	0.288745	0	NOTEST	0.0892869	0	#NAME?	0	1	1	no
ENSG00000269899.1	RP11-589N15.2	chr8:11700032-11725738	0	0	0	0	0	0	15.5675	0	0	0	0	0	NOTEST	2.59459	0	#NAME?	0	1	1	no
ENSG00000269906.1	RP11-248J18.2	chr14:51100353-51135049	0	0	0	0	0	0	0	0	0	0.864846	0	1.13223	NOTEST	0.332845	0	#NAME?	0	1	1	no
ENSG00000269948.1	RP11-248J23.6	chr10:97471535-97849995	0	0	0	0	0	0	0.41886	0	0	0	0	0	NOTEST	0.06981	0	#NAME?	0	1	1	no
ENSG00000269965.1	RP11-24B19.4	chr13:51909908-51938871	0	0	0	0	0	0	0	0	0	0	0	1.75862	NOTEST	0.293104	0	#NAME?	0	1	1	no
ENSG00000269971.1	RP3-426I6.5	chr1:28099693-28150963	0	0	0	0	0	0	0	0	0	19.1951	0	0	NOTEST	3.19918	0	#NAME?	0	1	1	no
ENSG00000270011.2	ZNF177	chr19:9434447-9493293	0	0	0	0	0	0	0	0.0775941	0	0	0	0	NOTEST	0.0129324	0	#NAME?	0	1	1	no
ENSG00000270016.1	RP11-932O9.8	chr15:30896328-30906764	0	0	0	0	0	0	0	0	0	1.78961	0	0	NOTEST	0.298268	0	#NAME?	0	1	1	no
ENSG00000270076.1	AF131215.8	chr8:11060473-11061180	0	0	0	0	0	0	0	0	0	0.591077	0	0	NOTEST	0.0985128	0	#NAME?	0	1	1	no
ENSG00000270115.1	RP11-415J8.7	chr1:33722173-33766320	0	0	0	0	0	0	0	0	0	0	0	2.61751	NOTEST	0.436251	0	#NAME?	0	1	1	no
ENSG00000270133.1	CTC-303L1.2	chr5:93488670-94620279	0	0	0	0	0	0	0	0	3.5979	0	0	0	NOTEST	0.599651	0	#NAME?	0	1	1	no
ENSG00000270136.1	MINOS1-NBL1	chr1:19923472-19984945	0	0	0	0	0	0	0.496511	0	0	0.378898	0	0	NOTEST	0.145901	0	#NAME?	0	1	1	no
ENSG00000270190.1	RP11-803D5.4	chr2:112022859-112037457	0	0	0	0	0	0	1.59413	1.78647	0	0	0	0	NOTEST	0.563434	0	#NAME?	0	1	1	no
ENSG00000270249.1	RP11-514P8.7	chr7:102123589-102312088	0	0	0	0	0	0	0	1.2727	0	0	0	0	NOTEST	0.212117	0	#NAME?	0	1	1	no
ENSG00000270482.1	RP11-131L12.2	chr12:118813154-118814080	0	0	0	0	0	0	0	0	1.55582	0	0	0	NOTEST	0.259304	0	#NAME?	0	1	1	no
ENSG00000270574.1	RP11-171I2.2	chr2:179385909-179672150	0	0	0	0	0	0	0	0	0	0	0	0.281079	NOTEST	0.0468464	0	#NAME?	0	1	1	no
ENSG00000270617.1	URGCP-MRPS24	chr7:43906156-43966010	0	0	0	0	0	0	0	0	0	5.08081	0	0	NOTEST	0.846802	0	#NAME?	0	1	1	no
ENSG00000270755.1	RP11-138E2.1	chr9:132806991-132807360	0	0	0	0	0	0	0	0	0	0	5.23219	0	NOTEST	0.872032	0	#NAME?	0	1	1	no
ENSG00000270933.1	CTD-2227E11.1	chr7:25988276-25989023	0	0	0	0	0	0	0	0	0	0	0	1.24531	NOTEST	0.207552	0	#NAME?	0	1	1	no
ENSG00000271141.1	RP11-171I2.4	chr2:179385909-179672150	0	0	0	0	0	0	0	0	0	1.9575	0	0	NOTEST	0.32625	0	#NAME?	0	1	1	no
ENSG00000271161.1	RP11-708J19.2	chr3:47537129-47555251	0	0	0	0	0	0	0	0	0	0	1.89037	0	NOTEST	0.315062	0	#NAME?	0	1	1	no
ENSG00000271344.1	RP11-274B21.9	chr7:128330504-128331771	0	0	0	0	0	0	0	0	0	0	0	0.437496	NOTEST	0.072916	0	#NAME?	0	1	1	no
ENSG00000271367.1	RP3-483K16.4	chr6:53214955-53215503	0	0	0	0	0	0	1.90455	0	0	0	0	0	NOTEST	0.317425	0	#NAME?	0	1	1	no
ENSG00000271551.1	RP11-230C9.2	chr6:157097493-157098211	0	0	0	0	0	0	0	0	0	0.910745	1.15347	0	NOTEST	0.344036	0	#NAME?	0	1	1	no
ENSG00000271643.1	RP11-10C24.3	chr3:33837179-33838442	0	0	0	0	0	0	0	0	0	0	0.542626	0	NOTEST	0.0904377	0	#NAME?	0	1	1	no
ENSG00000271698.1	TMEM249	chr8:145576887-145582172	0	0	0	0	0	0	0.498346	0	0	0	0	0	NOTEST	0.0830577	0	#NAME?	0	1	1	no
ENSG00000271727.1	RP11-532F6.4	chr6:711532-750729	0	0	0	0	0	0	3.80906	0	0	0	0	0	NOTEST	0.634843	0	#NAME?	0	1	1	no
ENSG00000271738.1	RP11-137H2.6	chr10:82194764-82196869	0	0	0	0	0	0	0	0.349731	0	0	0	0	NOTEST	0.0582886	0	#NAME?	0	1	1	no
ENSG00000271743.1	CTD-2541M15.3	chr8:6261071-6565730	0	0	0	0	0	0	0	0	0	0.283977	0	0	NOTEST	0.0473296	0	#NAME?	0	1	1	no
ENSG00000271746.1	RP1-202O8.3	chr1:6324328-6454451	0	0	0	0	0	0	0.149368	0	0	0	0	1.23547	NOTEST	0.230807	0	#NAME?	0	1	1	no
ENSG00000271769.1	RP11-216P16.2	chr12:121406415-121454305	0	0	0	0	0	0	0	0	1.9207	0	0.868252	0	NOTEST	0.464825	0	#NAME?	0	1	1	no
ENSG00000271776.1	RP11-52L5.6	chr13:78469615-79233314	0	0	0	0	0	0	0	0.215393	0	0	0	0	NOTEST	0.0358988	0	#NAME?	0	1	1	no
ENSG00000271784.1	RP1-28H20.3	chr20:45318297-45318928	0	0	0	0	0	0	0	0	0	0	0	1.52311	NOTEST	0.253852	0	#NAME?	0	1	1	no
ENSG00000271789.1	RP5-1112D6.7	chr6:111618328-111619713	0	0	0	0	0	0	0	0.491603	0	0	0	0	NOTEST	0.0819338	0	#NAME?	0	1	1	no
ENSG00000271818.1	7SK	chr13:45694649-45858237	0	0	0	0	0	0	0	0	0	0	0	4.32842	NOTEST	0.721403	0	#NAME?	0	1	1	no
ENSG00000271835.1	RP11-129K12.4	chr3:37026533-37026975	0	0	0	0	0	0	3.00624	0	0	0	2.3131	0	NOTEST	0.886557	0	#NAME?	0	1	1	no
ENSG00000271847.1	RP4-740C4.8	chr1:2252691-2323146	0	0	0	0	0	0	0	0	1.48921	0	0	0	NOTEST	0.248201	0	#NAME?	0	1	1	no
ENSG00000271880.1	RP11-96C23.5	chr10:88725495-88784489	0	0	0	0	0	0	0	0.20915	0	0	0	0	NOTEST	0.0348583	0	#NAME?	0	1	1	no
ENSG00000271921.1	RP4-740C4.9	chr1:2252691-2323146	0	0	0	0	0	0	0	0	0	2.39527	2.89296	0	NOTEST	0.881372	0	#NAME?	0	1	1	no
ENSG00000271938.1	RP11-589C21.6	chr8:41996978-41997270	0	0	0	0	0	0	0	6.41341	0	0	0	0	NOTEST	1.0689	0	#NAME?	0	1	1	no
ENSG00000271959.1	CTD-3064M3.7	chr8:142443931-142517330	0	0	0	0	0	0	0.272009	0	0	0	0	0	NOTEST	0.0453348	0	#NAME?	0	1	1	no
ENSG00000271963.1	CTD-2140B24.6	chr12:133692277-133707059	0	0	0	0	0	0	0	0	0	0	3.90895	0	NOTEST	0.651492	0	#NAME?	0	1	1	no
ENSG00000271970.1	RP3-337H4.10	chr6:43484759-43543812	0	0	0	0	0	0	2.17992	0	0	0	0	0	NOTEST	0.363321	0	#NAME?	0	1	1	no
ENSG00000271986.1	Metazoa_SRP	chr6:74171300-74218959	0	0	0	0	0	0	6.73267	0	0	0	0	0	NOTEST	1.12211	0	#NAME?	0	1	1	no
ENSG00000271998.1	CTD-2199O4.7	chr5:10195232-10197740	0	0	0	0	0	0	0	0	0	0.156981	0	0	NOTEST	0.0261635	0	#NAME?	0	1	1	no
ENSG00000272024.1	RP11-546K22.3	chr8:52862843-52863250	0	0	0	0	0	0	0	0	0	2.25185	0	0	NOTEST	0.375309	0	#NAME?	0	1	1	no
ENSG00000272037.1	KB-431C1.5	chr8:103251621-103425069	0	0	0	0	0	0	0	0.349944	0	0.602356	0	0	NOTEST	0.158717	0	#NAME?	0	1	1	no
ENSG00000272057.1	CTB-40H15.4	chr5:14872440-14872822	0	0	0	0	0	0	0	0	0	0	5.63552	0	NOTEST	0.939253	0	#NAME?	0	1	1	no
ENSG00000272070.1	AC005618.6	chr5:140705776-140708924	0	0	0	0	0	0	0	0	0	0	0	0.165095	NOTEST	0.0275158	0	#NAME?	0	1	1	no
ENSG00000272072.1	CTA-363E19.2	chr7:106809405-107218906	0	0	0	0	0	0	0	0	0	0	0.874498	0	NOTEST	0.14575	0	#NAME?	0	1	1	no
ENSG00000272077.1	RP11-348P10.2	chr3:44596684-44727145	0	0	0	0	0	0	0	0	0	0	0	0.24905	NOTEST	0.0415084	0	#NAME?	0	1	1	no
ENSG00000272102.1	RP3-355L5.5	chr6:105721094-105721635	0	0	0	0	0	0	0	0	0	1.49005	0	0	NOTEST	0.248342	0	#NAME?	0	1	1	no
ENSG00000272104.1	XXcos-LUCA11.5	chr3:50384918-50541675	0	0	0	0	0	0	0	0	1.19453	0	0	0	NOTEST	0.199088	0	#NAME?	0	1	1	no
ENSG00000272247.1	RP11-379F4.9	chr3:158519045-158547508	0	0	0	0	0	0	1.60243	0	0	1.09666	0	0	NOTEST	0.449849	0	#NAME?	0	1	1	no
ENSG00000272279.1	RP11-157J24.2	chr6:1528598-1529146	0	0	0	0	0	0	1.68772	3.58449	0	0	1.35423	2.81428	NOTEST	1.57345	0	#NAME?	0	1	1	no
ENSG00000272282.1	RP11-222K16.2	chr3:27754400-27755496	0	0	0	0	0	0	0	0	0	0.868852	0	0	NOTEST	0.144809	0	#NAME?	0	1	1	no
ENSG00000272338.1	RP11-722E23.2	chr8:33218360-33218933	0	0	0	0	0	0	1.91448	0	0	0	0	0	NOTEST	0.319081	0	#NAME?	0	1	1	no
ENSG00000272365.1	RP11-389C8.3	chr5:71663445-71664222	0	0	0	0	0	0	0	1.64525	0	0	0	0.729821	NOTEST	0.395844	0	#NAME?	0	1	1	no
ENSG00000272367.1	CTC-428H11.2	chr5:86563704-86687748	0	0	0	0	0	0	0	0.597498	0.488106	0	0	0	NOTEST	0.180934	0	#NAME?	0	1	1	no
ENSG00000272372.1	RP11-441F2.5	chr16:56225301-56391356	0	0	0	0	0	0	0	0	0.408634	0	0	0	NOTEST	0.0681056	0	#NAME?	0	1	1	no
ENSG00000272384.1	RP11-44N11.2	chr8:123792209-123793310	0	0	0	0	0	0	0	2.17538	0	0	0	0	NOTEST	0.362564	0	#NAME?	0	1	1	no
ENSG00000272402.1	RP1-30M3.6	chr6:24667262-24721064	0	0	0	0	0	0	0	0	5.9468	0	0	0	NOTEST	0.991134	0	#NAME?	0	1	1	no
ENSG00000272410.1	RP11-438J1.1	chr3:10289706-10362862	0	0	0	0	0	0	0	0.795325	0	0	0.0531561	0	NOTEST	0.141414	0	#NAME?	0	1	1	no
ENSG00000272430.1	RP11-38L15.8	chr10:46914144-46923688	0	0	0	0	0	0	0	2.5773	0	0	0	0	NOTEST	0.42955	0	#NAME?	0	1	1	no
ENSG00000272456.1	CTD-2342N23.3	chr8:135735189-135736192	0	0	0	0	0	0	0.697104	0	0	0	0	0	NOTEST	0.116184	0	#NAME?	0	1	1	no
ENSG00000272523.1	LINC01023	chr5:108063525-108063961	0	0	0	0	0	0	0	0	0	0	0	3.71667	NOTEST	0.619446	0	#NAME?	0	1	1	no
ENSG00000272524.1	RP11-254F7.4	chr2:10260860-10261192	0	0	0	0	0	0	0	0	0	0	0	6.04919	NOTEST	1.0082	0	#NAME?	0	1	1	no
ENSG00000272540.1	XXbac-BPG252P9.9	chr6:30687977-30693203	0	0	0	0	0	0	0	0	0.948213	0	0	0	NOTEST	0.158036	0	#NAME?	0	1	1	no
ENSG00000272543.1	MIR4787	chr3:50712510-50712594	0	0	0	0	0	0	0	0	0	0	850.607	0	NOTEST	141.768	0	#NAME?	0	1	1	no
ENSG00000272567.1	RP11-73K9.3	chr4:113194123-113194472	0	0	0	0	0	0	0	0	0	0	3.92346	0	NOTEST	0.653909	0	#NAME?	0	1	1	no
ENSG00000272582.1	RP5-1039K5.17	chr22:38339527-38437922	0	0	0	0	0	0	0	0	0	0	0	1.03453	NOTEST	0.172422	0	#NAME?	0	1	1	no
ENSG00000272627.1	RP11-354E23.5	chr10:74451888-74647452	0	0	0	0	0	0	0	0	0	0	0	2.78827	NOTEST	0.464712	0	#NAME?	0	1	1	no
ENSG00000272656.1	RP11-219D15.3	chr3:138722803-139075888	0	0	0	0	0	0	0	0	4.53958	0	0	0	NOTEST	0.756597	0	#NAME?	0	1	1	no
ENSG00000272663.1	RP11-191L17.1	chr2:48667181-48667736	0	0	0	0	0	0	0	0	0	1.49514	0	0	NOTEST	0.24919	0	#NAME?	0	1	1	no
ENSG00000272720.1	CTA-228A9.3	chr22:38480895-38506677	0	0	0	0	0	0	0	0.614566	0	0.431287	0	0.522429	NOTEST	0.26138	0	#NAME?	0	1	1	no
ENSG00000272733.1	KB-208E9.1	chr22:23923066-23926046	0	0	0	0	0	0	0	0	0	0.453895	1.00219	0	NOTEST	0.24268	0	#NAME?	0	1	1	no
ENSG00000272741.1	RP11-447L10.1	chr3:195943374-196065374	0	0	0	0	0	0	0	5.99051	0	0	0	0	NOTEST	0.998419	0	#NAME?	0	1	1	no
ENSG00000272800.1	RP11-438L19.1	chr2:184079046-184080128	0	0	0	0	0	0	0	0	0	0.575017	0	0	NOTEST	0.0958361	0	#NAME?	0	1	1	no
ENSG00000272831.1	RP11-792A8.4	chr7:66204815-66205372	0	0	0	0	0	0	0	0	2.26895	0	0	0	NOTEST	0.378159	0	#NAME?	0	1	1	no
ENSG00000272862.1	RP11-814H16.2	chr4:41990757-41991254	0	0	0	0	0	0	0	0	0	2.42492	0	0	NOTEST	0.404154	0	#NAME?	0	1	1	no
ENSG00000272864.1	RP11-17E13.2	chr1:75164452-75165017	0	0	0	0	0	0	0	2.64202	0	0	0	0	NOTEST	0.440336	0	#NAME?	0	1	1	no
ENSG00000272910.1	RP11-15L13.4	chr3:179280667-179322442	0	0	0	0	0	0	0	0	0	1.22464	0	0	NOTEST	0.204107	0	#NAME?	0	1	1	no
ENSG00000272967.1	RP11-190C22.9	chr3:119298058-119308792	0	0	0	0	0	0	0	0	0	0	0	3.19357	NOTEST	0.532261	0	#NAME?	0	1	1	no
ENSG00000272979.1	RP11-647K16.1	chr2:191273080-191367041	0	0	0	0	0	0	0	0	0	1.64688	0	0	NOTEST	0.27448	0	#NAME?	0	1	1	no
ENSG00000272988.1	RP11-150D20.5	chr10:73813051-73813795	0	0	0	0	0	0	1.37946	0	0	0	0	1.08532	NOTEST	0.410797	0	#NAME?	0	1	1	no
ENSG00000273010.1	RP11-96K19.5	chr1:111486088-111507271	0	0	0	0	0	0	0.998907	0	1.90582	0.67345	0.864196	1.51489	NOTEST	0.992878	0	#NAME?	0	1	1	no
ENSG00000273027.1	LL21NC02-1C16.1	chr21:46305867-46350027	0	0	0	0	0	0	2.9969	0	0	0	0	0	NOTEST	0.499483	0	#NAME?	0	1	1	no
ENSG00000273036.1	RP11-392E22.12	chr9:38540563-38624987	0	0	0	0	0	0	0	0.931438	0	0	0	0.65873	NOTEST	0.265028	0	#NAME?	0	1	1	no
ENSG00000273055.1	CTB-13F3.1	chr7:107564247-107643700	0	0	0	0	0	0	0	0	0	0	2.69645	0	NOTEST	0.449408	0	#NAME?	0	1	1	no
ENSG00000273056.1	RP11-77E14.2	chr9:7786104-7786688	0	0	0	0	0	0	0	0	0	0.924301	0	0	NOTEST	0.15405	0	#NAME?	0	1	1	no
ENSG00000273079.1	GRIN2B	chr12:13693164-14133053	0	0	0	0	0	0	0.0221791	0	0	0	0	0	NOTEST	0.00369652	0	#NAME?	0	1	1	no
ENSG00000273129.1	RP5-973M2.2	chr1:186649753-186650578	0	0	0	0	0	0	0	0.928459	0	0	0	0	NOTEST	0.154743	0	#NAME?	0	1	1	no
ENSG00000273137.1	RP3-402G11.28	chr22:50639407-50656045	0	0	0	0	0	0	0	2.80006	0	0	0	1.67095	NOTEST	0.745169	0	#NAME?	0	1	1	no
ENSG00000273139.1	XXbac-B444P24.14	chr22:20308261-20308726	0	0	0	0	0	0	0	3.41759	2.38719	0	0	0	NOTEST	0.967463	0	#NAME?	0	1	1	no
ENSG00000273160.1	RP11-104L21.3	chr1:167399876-167487847	0	0	0	0	0	0	0	0	0	10.385	0	0	NOTEST	1.73083	0	#NAME?	0	1	1	no
ENSG00000273174.1	RP11-434H6.6	chr3:128806411-128880136	0	0	0	0	0	0	1.74276	0	1.54374	1.22746	0	0	NOTEST	0.752327	0	#NAME?	0	1	1	no
ENSG00000273176.1	RP3-510H16.3	chr22:35694830-35743985	0	0	0	0	0	0	0	0	0	0	3.96162	0	NOTEST	0.66027	0	#NAME?	0	1	1	no
ENSG00000273213.1	RP5-998N21.10	chr1:149369327-149429348	0	0	0	0	0	0	0	0	0	0	2.37458	0.0020819	NOTEST	0.396111	0	#NAME?	0	1	1	no
ENSG00000273218.1	LLNLR-246C6.1	chr19:15456878-15459228	0	0	0	0	0	0	0	0.476145	0.797417	0	0.804091	0	NOTEST	0.346275	0	#NAME?	0	1	1	no
ENSG00000273240.1	RP11-455J20.3	chr2:190611385-190630282	0	0	0	0	0	0	1.66445	0	0	0	1.20912	0	NOTEST	0.478929	0	#NAME?	0	1	1	no
ENSG00000273245.1	RP11-434P11.2	chr2:73977382-73977913	0	0	0	0	0	0	0	2.0675	0	0	0	0	NOTEST	0.344584	0	#NAME?	0	1	1	no
ENSG00000273266.1	HOXC4	chr12:54375292-54449814	0	0	0	0	0	0	0	0	0.179261	0	6.94102e-06	0	NOTEST	0.029878	0	#NAME?	0	1	1	no
ENSG00000273272.1	CTA-384D8.34	chr22:50980733-50981440	0	0	0	0	0	0	0	0	0	0	5.01188	4.62246	NOTEST	1.60572	0	#NAME?	0	1	1	no
ENSG00000273293.1	RP11-445N20.3	chr7:149578447-149578669	0	0	0	0	0	0	0	0	0	0	0	10.2882	NOTEST	1.7147	0	#NAME?	0	1	1	no
ENSG00000273303.1	RP11-944L7.5	chr3:44596684-44727145	0	0	0	0	0	0	0	0	0	1.29867	0	0	NOTEST	0.216444	0	#NAME?	0	1	1	no
ENSG00000273307.1	RP11-58E21.7	chr14:50504312-50559361	0	0	0	0	0	0	0	0	2.13136	0	0	0	NOTEST	0.355226	0	#NAME?	0	1	1	no
ENSG00000273312.1	RP11-425A6.5	chr10:35894337-35897863	0	0	0	0	0	0	0	0	0.354674	0	0	0	NOTEST	0.0591124	0	#NAME?	0	1	1	no
ENSG00000273313.1	RBAKDN	chr7:5023348-5112854	0	0	0	0	0	0	0	0	0	0	0	2.39029	NOTEST	0.398382	0	#NAME?	0	1	1	no
ENSG00000273350.1	RP4-539M6.20	chr22:30792845-30825045	0	0	0	0	0	0	0	0	3.11462	0	0	0	NOTEST	0.519103	0	#NAME?	0	1	1	no
ENSG00000273366.1	CTA-989H11.1	chr22:42674193-42674852	0	0	0	0	0	0	0	0	1.61083	0	0	0	NOTEST	0.268472	0	#NAME?	0	1	1	no
ENSG00000273391.1	RP11-634H22.1	chr7:139025104-139108198	0	0	0	0	0	0	0	4.84572	3.73769	5.37324	6.98665	0	NOTEST	3.49055	0	#NAME?	0	1	1	no
ENSG00000273413.1	RP11-96C23.15	chr10:88725495-88784489	0	0	0	0	0	0	4.98739	0	0	0	0	0.802637	NOTEST	0.965004	0	#NAME?	0	1	1	no
ENSG00000273471.1	RP13-1039J1.4	chr2:111143953-111192743	0	0	0	0	0	0	0	0.664418	0	0	0	0	NOTEST	0.110736	0	#NAME?	0	1	1	no
ENSG00000273481.1	RP11-126K1.9	chr1:151300424-151300905	0	0	0	0	0	0	0	0	3.47982	0	0	0	NOTEST	0.579969	0	#NAME?	0	1	1	no
ENSG00000000003.10	TSPAN6	chrX:99883666-99891803	0	0	0	0.197629	0	0	0	0	0	0	0	0	NOTEST	0	0.0329382	inf	0	1	1	no
ENSG00000002746.10	HECW1	chr7:43152197-43605600	0	0	0.158109	0	0	0	0	0	0	0	0	0	NOTEST	0	0.0263515	inf	0	1	1	no
ENSG00000003989.12	SLC7A2	chr8:17354596-17428082	0	0	0	0	0.354203	0	0	0	0	0	0	0	NOTEST	0	0.0590339	inf	0	1	1	no
ENSG00000005073.5	HOXA11	chr7:27221133-27233067	0	0	0	0.305341	0	0	0	0	0	0	0	0	NOTEST	0	0.0508902	inf	0	1	1	no
ENSG00000006074.4	CCL18	chr17:34391639-34399392	1.25507	0	0	0	0	0	0	0	0	0	0	0	NOTEST	0	0.209178	inf	0	1	1	no
ENSG00000164032.7	H2AFZ	chr4:100869244-101136662	886.299	568.419	718.589	684.859	599.598	700.754	584.077	591.57	540.102	454.067	531.327	596.773	OK	549.653	693.087	0.334515	1.28777	0.0015	0.0367205	yes
ENSG00000007866.14	TEAD3	chr6:35441373-35464853	0	0	0	0.19061	0	0	0	0	0	0	0	0	NOTEST	0	0.0317683	inf	0	1	1	no
ENSG00000007952.13	NOX1	chrX:100098312-100129334	0	0.267181	0	0	0	0	0	0	0	0	0	0	NOTEST	0	0.0445302	inf	0	1	1	no
ENSG00000008197.4	TFAP2D	chr6:50681540-50740701	0	1.71486	0	0	0	0	0	0	0	0	0	0	NOTEST	0	0.28581	inf	0	1	1	no
ENSG00000012223.8	LTF	chr3:46477135-46506653	0	0	0	0	0	0.293297	0	0	0	0	0	0	NOTEST	0	0.0488829	inf	0	1	1	no
ENSG00000013297.6	CLDN11	chr3:170136652-170578169	0	0	0	0	2.58986	0	0	0	0	0	0	0	NOTEST	0	0.431643	inf	0	1	1	no
ENSG00000019991.11	HGF	chr7:81328321-81399514	0	0	0	0.071077	0	0	0	0	0	0	0	0	NOTEST	0	0.0118462	inf	0	1	1	no
ENSG00000020181.13	GPR124	chr8:37654423-37707422	0	0.218671	0	0	0.158789	0.23936	0	0	0	0	0	0	NOTEST	0	0.102803	inf	0	1	1	no
ENSG00000021826.10	CPS1	chr2:211342432-211543831	0	0	0	0.0835772	0	0	0	0	0	0	0	0	NOTEST	0	0.0139295	inf	0	1	1	no
ENSG00000038427.11	VCAN	chr5:82767283-82878122	0.762942	0.0534892	1.37004	0.301351	0.293097	0.0519373	0	0	0	0	0	0	NOTEST	0	0.472143	inf	0	1	1	no
ENSG00000039560.9	RAI14	chr5:34656341-34832732	0	0.191461	0.701632	1.3647	1.06441	0.317002	0	0	0	0	0	0	NOTEST	0	0.606534	inf	0	1	1	no
ENSG00000041353.5	RAB27B	chr18:52495429-52565314	0	0	0	0	0.0662796	0	0	0	0	0	0	0	NOTEST	0	0.0110466	inf	0	1	1	no
ENSG00000042781.8	USH2A	chr1:215796235-216596738	0	0	0	0	0	0.0191777	0	0	0	0	0	0	NOTEST	0	0.00319629	inf	0	1	1	no
ENSG00000042980.8	ADAM28	chr8:24151552-24769586	0	0.0658152	0	0	0	0	0	0	0	0	0	0	NOTEST	0	0.0109692	inf	0	1	1	no
ENSG00000048462.6	TNFRSF17	chr16:12021229-12070500	0	0	1.26033	0	0	0	0	0	0	0	0	0	NOTEST	0	0.210055	inf	0	1	1	no
ENSG00000049192.10	ADAMTS6	chr5:64593034-64777704	0.392336	0	0	0	0	0	0	0	0	0	0	0	NOTEST	0	0.0653893	inf	0	1	1	no
ENSG00000050165.13	DKK3	chr11:11984652-12031316	0	0.404222	0	0.641671	0	0.658398	0	0	0	0	0	0	NOTEST	0	0.284048	inf	0	1	1	no
ENSG00000050767.11	COL23A1	chr5:177664618-178017556	0	0	0	0	0	0.282042	0	0	0	0	0	0	NOTEST	0	0.047007	inf	0	1	1	no
ENSG00000050820.12	BCAR1	chr16:75262927-75301951	0.28757	0	0	0.263788	1.2118	0	0	0	0	0	0	0	NOTEST	0	0.293859	inf	0	1	1	no
ENSG00000054690.9	PLEKHH1	chr14:68000017-68067004	0	0	0	0.0739927	0	0	0	0	0	0	0	0	NOTEST	0	0.0123321	inf	0	1	1	no
ENSG00000060140.4	STYK1	chr12:10771537-10826891	0	0	0	0.141502	0	0	0	0	0	0	0	0	NOTEST	0	0.0235836	inf	0	1	1	no
ENSG00000061455.10	PRDM6	chr5:122422942-122529960	0	0	0	0	1.64047	0	0	0	0	0	0	0	NOTEST	0	0.273411	inf	0	1	1	no
ENSG00000063015.15	SEZ6	chr17:27232267-27384234	0	0.173516	0	0	0	0.140148	0	0	0	0	0	0	NOTEST	0	0.0522773	inf	0	1	1	no
ENSG00000064787.8	BCAS1	chr20:52556698-52687304	0	0	0	0.31522	0.226143	0	0	0	0	0	0	0	NOTEST	0	0.0902272	inf	0	1	1	no
ENSG00000065320.4	NTN1	chr17:8924858-9147317	0	0	0.148993	0	0	0	0	0	0	0	0	0	NOTEST	0	0.0248321	inf	0	1	1	no
ENSG00000066056.9	TIE1	chr1:43766663-43788779	0	0	0	0	0	0.242188	0	0	0	0	0	0	NOTEST	0	0.0403647	inf	0	1	1	no
ENSG00000069188.12	SDK2	chr17:71330522-71640228	0.061646	0	0	0	0	0	0	0	0	0	0	0	NOTEST	0	0.0102743	inf	0	1	1	no
ENSG00000069696.6	DRD4	chr11:637292-640706	0	0	0	1.26813	0	0	0	0	0	0	0	0	NOTEST	0	0.211355	inf	0	1	1	no
ENSG00000071991.4	CDH19	chr18:64168319-64271371	0	0	0	0	0.0688393	0	0	0	0	0	0	0	NOTEST	0	0.0114732	inf	0	1	1	no
ENSG00000072952.14	MRVI1	chr11:10562818-10715535	0	0	0	0	0.0887395	0	0	0	0	0	0	0	NOTEST	0	0.0147899	inf	0	1	1	no
ENSG00000073464.7	CLCN4	chrX:10125023-10205700	0	0	0	0	0.0878071	0.337265	0	0	0	0	0	0	NOTEST	0	0.0708453	inf	0	1	1	no
ENSG00000073598.5	FNDC8	chr17:33448597-33469334	0	0	0	0	0.55588	0	0	0	0	0	0	0	NOTEST	0	0.0926467	inf	0	1	1	no
ENSG00000073711.6	PPP2R3A	chr3:135684514-135866733	0.0872855	0	0	0	0.0639165	0.0651618	0	0	0	0	0	0	NOTEST	0	0.0360606	inf	0	1	1	no
ENSG00000073792.11	IGF2BP2	chr3:185361526-185542844	0.232958	0	0	0	0	0.196864	0	0	0	0	0	0	NOTEST	0	0.071637	inf	0	1	1	no
ENSG00000074219.9	TEAD2	chr19:49834915-49891338	0.338819	0	0	0	0.353256	0	0	0	0	0	0	0	NOTEST	0	0.115346	inf	0	1	1	no
ENSG00000074410.9	CA12	chr15:63613576-63674360	0	0.440181	0.706486	0.492582	0.734797	0	0	0	0	0	0	0	NOTEST	0	0.395674	inf	0	1	1	no
ENSG00000074527.7	NTN4	chr12:96043030-96184930	0	0	0.286418	0.130454	0	0	0	0	0	0	0	0	NOTEST	0	0.0694786	inf	0	1	1	no
ENSG00000075223.9	SEMA3C	chr7:80371853-80551675	0	0.101293	0	0.193511	0	0	0	0	0	0	0	0	NOTEST	0	0.0491339	inf	0	1	1	no
ENSG00000075290.7	WNT8B	chr10:102222797-102243501	0.825436	0.4797	0	0	0	0.702252	0	0	0	0	0	0	NOTEST	0	0.334565	inf	0	1	1	no
ENSG00000076344.11	RGS11	chr16:284544-325937	0.766763	0	0	0.288622	0.775584	0	0	0	0	0	0	0	NOTEST	0	0.305161	inf	0	1	1	no
ENSG00000077279.12	DCX	chrX:110537006-110655603	0	0.0565497	0	0	0	0	0	0	0	0	0	0	NOTEST	0	0.00942495	inf	0	1	1	no
ENSG00000077522.8	ACTN2	chr1:236849753-236927931	0	0	0.386562	0	0	0	0	0	0	0	0	0	NOTEST	0	0.064427	inf	0	1	1	no
ENSG00000077935.12	SMC1B	chr22:45739943-45809500	0.219622	0	0	0	0.158213	0	0	0	0	0	0	0	NOTEST	0	0.0629725	inf	0	1	1	no
ENSG00000079215.9	SLC1A3	chr5:36606456-36725297	0	0	0.537229	0	0	0	0	0	0	0	0	0	NOTEST	0	0.0895382	inf	0	1	1	no
ENSG00000080293.5	SCTR	chr2:120197418-120282070	0	0.618625	0	0	0	0	0	0	0	0	0	0	NOTEST	0	0.103104	inf	0	1	1	no
ENSG00000081051.3	AFP	chr4:74301879-74321891	0	0	0.591697	0	0	0	0	0	0	0	0	0	NOTEST	0	0.0986161	inf	0	1	1	no
ENSG00000081248.6	CACNA1S	chr1:201004223-201081694	0	0	0	0.0871473	0	0	0	0	0	0	0	0	NOTEST	0	0.0145245	inf	0	1	1	no
ENSG00000083782.3	EPYC	chr12:91357455-91398803	0	0	0	0.371666	0	0	0	0	0	0	0	0	NOTEST	0	0.0619444	inf	0	1	1	no
ENSG00000084636.13	COL16A1	chr1:32083286-32169920	0.3186	0	0	0.217399	0	0	0	0	0	0	0	0	NOTEST	0	0.0893332	inf	0	1	1	no
ENSG00000084710.9	EFR3B	chr2:25264998-25378243	0	0.396894	0	0	0	0.107001	0	0	0	0	0	0	NOTEST	0	0.0839824	inf	0	1	1	no
ENSG00000087116.9	ADAMTS2	chr5:178537851-178772431	0.486887	0	0	0.0885873	0.987098	0.186922	0	0	0	0	0	0	NOTEST	0	0.291583	inf	0	1	1	no
ENSG00000088386.11	SLC15A1	chr13:99336054-99404908	0	0	0.186927	0.355914	0	0	0	0	0	0	0	0	NOTEST	0	0.0904734	inf	0	1	1	no
ENSG00000088881.16	EBF4	chr20:2673523-2740753	0	0	0	0	0.633091	0	0	0	0	0	0	0	NOTEST	0	0.105515	inf	0	1	1	no
ENSG00000089558.4	KCNH4	chr17:40308908-40333296	0	0	0	0	0	0.197285	0	0	0	0	0	0	NOTEST	0	0.0328809	inf	0	1	1	no
ENSG00000090530.5	LEPREL1	chr3:189674516-189862635	0	0	0	0	0	0.145068	0	0	0	0	0	0	NOTEST	0	0.0241781	inf	0	1	1	no
ENSG00000092969.7	TGFB2	chr1:218519576-218617961	0.160506	0	0	0.357176	0.115273	0.114284	0	0	0	0	0	0	NOTEST	0	0.12454	inf	0	1	1	no
ENSG00000096006.7	CRISP3	chr6:49695096-49712150	0	0	0	0	0	0.496097	0	0	0	0	0	0	NOTEST	0	0.0826829	inf	0	1	1	no
ENSG00000100053.5	CRYBB3	chr22:25595816-25603330	0	0	0	0	1.42158	0	0	0	0	0	0	0	NOTEST	0	0.23693	inf	0	1	1	no
ENSG00000100065.10	CARD10	chr22:37886399-37915549	0	0	0	0.203322	0.214298	0	0	0	0	0	0	0	NOTEST	0	0.0696034	inf	0	1	1	no
ENSG00000100234.11	TIMP3	chr22:32908538-33454358	0	0.138573	0	0	0.126341	0	0	0	0	0	0	0	NOTEST	0	0.0441523	inf	0	1	1	no
ENSG00000100253.8	MIOX	chr22:50925212-50929077	0	0	0	0	0	0.620804	0	0	0	0	0	0	NOTEST	0	0.103467	inf	0	1	1	no
ENSG00000100558.4	PLEK2	chr14:67853699-67878917	0	0	0	0	0	0.404032	0	0	0	0	0	0	NOTEST	0	0.0673387	inf	0	1	1	no
ENSG00000101203.12	COL20A1	chr20:61924537-61966203	0	0	0	0.186312	0	0	0	0	0	0	0	0	NOTEST	0	0.0310521	inf	0	1	1	no
ENSG00000101680.9	LAMA1	chr18:6941742-7117813	0	0	0.112393	0	0	0.0536204	0	0	0	0	0	0	NOTEST	0	0.0276689	inf	0	1	1	no
ENSG00000101977.15	MCF2	chrX:138663928-138790386	0	0	0	0	0	0.209664	0	0	0	0	0	0	NOTEST	0	0.034944	inf	0	1	1	no
ENSG00000102452.11	NALCN	chr13:101360578-102068843	0	0	0	0	0.682231	0	0	0	0	0	0	0	NOTEST	0	0.113705	inf	0	1	1	no
ENSG00000102934.5	PLLP	chr16:57290003-57318599	0	0	0.639493	0	0	0	0	0	0	0	0	0	NOTEST	0	0.106582	inf	0	1	1	no
ENSG00000103089.4	FA2H	chr16:74746852-74808729	0	0	1.12055	0	0	0	0	0	0	0	0	0	NOTEST	0	0.186758	inf	0	1	1	no
ENSG00000103375.6	AQP8	chr16:25227051-25240261	0	0	0	0	0.638921	0	0	0	0	0	0	0	NOTEST	0	0.106487	inf	0	1	1	no
ENSG00000103647.8	CORO2B	chr15:68871307-69020145	0.217655	0	0	0	0	0	0	0	0	0	0	0	NOTEST	0	0.0362758	inf	0	1	1	no
ENSG00000103740.5	ACSBG1	chr15:78441662-78538030	0	0.378117	0	0.265065	0	0.0857755	0	0	0	0	0	0	NOTEST	0	0.121493	inf	0	1	1	no
ENSG00000104067.12	TJP1	chr15:29991570-30114706	0	0.117759	0	0	0.208858	0	0	0	0	0	0	0	NOTEST	0	0.0544362	inf	0	1	1	no
ENSG00000104332.7	SFRP1	chr8:41119480-41167016	0	0	0	0.145131	0	0	0	0	0	0	0	0	NOTEST	0	0.0241886	inf	0	1	1	no
ENSG00000104725.9	NEFL	chr8:24808467-24814624	0	0	0	0	0.305309	0	0	0	0	0	0	0	NOTEST	0	0.0508849	inf	0	1	1	no
ENSG00000104938.12	CLEC4M	chr19:7828034-7834491	0	0	0	0	0	0.404698	0	0	0	0	0	0	NOTEST	0	0.0674497	inf	0	1	1	no
ENSG00000105048.12	TNNT1	chr19:55644161-55660722	1.31774	0	1.72836	0	0	0	0	0	0	0	0	0	NOTEST	0	0.507683	inf	0	1	1	no
ENSG00000105492.11	SIGLEC6	chr19:52022778-52035110	0	0	0.522256	0	1.23702	0	0	0	0	0	0	0	NOTEST	0	0.293213	inf	0	1	1	no
ENSG00000105509.6	HAS1	chr19:52216364-52227247	0.524245	0	0	0	0	0	0	0	0	0	0	0	NOTEST	0	0.0873741	inf	0	1	1	no
ENSG00000105696.4	TMEM59L	chr19:18718239-18731849	0	0	0	0	0.600016	0.517006	0	0	0	0	0	0	NOTEST	0	0.18617	inf	0	1	1	no
ENSG00000105767.2	CADM4	chr19:44126519-44143991	0	0	0	0	0.364184	0	0	0	0	0	0	0	NOTEST	0	0.0606974	inf	0	1	1	no
ENSG00000105784.11	RUNDC3B	chr7:87133174-87461611	0	0.243847	0.105653	0	0	0.261719	0	0	0	0	0	0	NOTEST	0	0.10187	inf	0	1	1	no
ENSG00000105967.11	TFEC	chr7:115575201-115799950	0	0	0	0.0629865	0	0	0	0	0	0	0	0	NOTEST	0	0.0104978	inf	0	1	1	no
ENSG00000105971.10	CAV2	chr7:115850546-116148595	0.938481	0	0	0	0	0	0	0	0	0	0	0	NOTEST	0	0.156414	inf	0	1	1	no
ENSG00000105974.7	CAV1	chr7:116164838-116201233	0.300678	0	0.613435	0.220594	2.24717	0.227383	0	0	0	0	0	0	NOTEST	0	0.601543	inf	0	1	1	no
ENSG00000106384.6	MOGAT3	chr7:100838287-100844302	0	0	0	0.874709	0	0	0	0	0	0	0	0	NOTEST	0	0.145785	inf	0	1	1	no
ENSG00000106511.5	MEOX2	chr7:15650836-15726437	0	0	0	0	0.227619	0.22154	0	0	0	0	0	0	NOTEST	0	0.0748599	inf	0	1	1	no
ENSG00000106819.7	ASPN	chr9:95059639-95432547	0	0	0.604363	0	0	0	0	0	0	0	0	0	NOTEST	0	0.100727	inf	0	1	1	no
ENSG00000106823.8	ECM2	chr9:95059639-95432547	0	0	0	0	0	0.146849	0	0	0	0	0	0	NOTEST	0	0.0244749	inf	0	1	1	no
ENSG00000107147.7	KCNT1	chr9:138594030-138684992	0	0	0	0.210255	0	0	0	0	0	0	0	0	NOTEST	0	0.0350425	inf	0	1	1	no
ENSG00000107186.12	MPDZ	chr9:13105702-13279589	0.0997869	0	0	0	0.256385	0.0782098	0	0	0	0	0	0	NOTEST	0	0.0723969	inf	0	1	1	no
ENSG00000107562.12	CXCL12	chr10:44793037-44881941	0.174526	1.09145	0	0	0	0	0	0	0	0	0	0	NOTEST	0	0.210996	inf	0	1	1	no
ENSG00000107821.10	KAZALD1	chr10:102821597-102825349	0	0	0.419655	0	0	0	0	0	0	0	0	0	NOTEST	0	0.0699425	inf	0	1	1	no
ENSG00000107984.5	DKK1	chr10:54074055-54077417	0	2.14064	0.254999	0	0.295621	0.285863	0	0	0	0	0	0	NOTEST	0	0.496187	inf	0	1	1	no
ENSG00000108381.6	ASPA	chr17:3343312-3461289	0	0	0.082118	0	0	0	0	0	0	0	0	0	NOTEST	0	0.0136863	inf	0	1	1	no
ENSG00000108511.8	HOXB6	chr17:46618255-46683776	0.782714	0	0	0	0	0	0	0	0	0	0	0	NOTEST	0	0.130452	inf	0	1	1	no
ENSG00000108576.5	SLC6A4	chr17:28521336-28563020	0	0.136724	0	0	0	0.0822068	0	0	0	0	0	0	NOTEST	0	0.0364885	inf	0	1	1	no
ENSG00000109061.9	MYH1	chr17:10286448-10527203	0	0	0.105767	0	0	0	0	0	0	0	0	0	NOTEST	0	0.0176279	inf	0	1	1	no
ENSG00000109072.9	VTN	chr17:26684603-26733814	0.338315	0	0	0	0	0.605128	0	0	0	0	0	0	NOTEST	0	0.157241	inf	0	1	1	no
ENSG00000109436.7	TBC1D9	chr4:141541918-141677274	0.126105	0.113251	0.0986957	0	0	0	0	0	0	0	0	0	NOTEST	0	0.056342	inf	0	1	1	no
ENSG00000109458.4	GAB1	chr4:144257914-144395721	0	0	0	0	0.0553244	0.235038	0	0	0	0	0	0	NOTEST	0	0.0483937	inf	0	1	1	no
ENSG00000109846.3	CRYAB	chr11:111779288-111797596	0	1.30103	0	1.88827	1.0073	0	0	0	0	0	0	0	NOTEST	0	0.699432	inf	0	1	1	no
ENSG00000109956.8	B3GAT1	chr11:134248399-134281812	0	0	0	0	0.0990619	0	0	0	0	0	0	0	NOTEST	0	0.0165103	inf	0	1	1	no
ENSG00000110042.3	DTX4	chr11:58938902-58980424	0	0	0.093627	0.0837617	0.0947566	0	0	0	0	0	0	0	NOTEST	0	0.0453576	inf	0	1	1	no
ENSG00000110077.10	MS4A6A	chr11:59939080-59952139	0	0.372001	0	0	0	0	0	0	0	0	0	0	NOTEST	0	0.0620002	inf	0	1	1	no
ENSG00000110237.3	ARHGEF17	chr11:73018279-73080136	0	0	0.116117	0.0932536	0.110455	0	0	0	0	0	0	0	NOTEST	0	0.0533043	inf	0	1	1	no
ENSG00000110436.7	SLC1A2	chr11:35272752-35442549	0	0	0	0.0338153	0	0	0	0	0	0	0	0	NOTEST	0	0.00563588	inf	0	1	1	no
ENSG00000110693.11	SOX6	chr11:15987994-16627538	0	0	0	0.0531373	0	0	0	0	0	0	0	0	NOTEST	0	0.00885622	inf	0	1	1	no
ENSG00000110900.10	TSPAN11	chr12:31079361-31149534	0	0	0	0	0	0.0992339	0	0	0	0	0	0	NOTEST	0	0.016539	inf	0	1	1	no
ENSG00000111110.7	PPM1H	chr12:63037761-63328817	0.106295	0.100775	0.0839043	0.0814191	0.180375	0	0	0	0	0	0	0	NOTEST	0	0.0921282	inf	0	1	1	no
ENSG00000111305.14	GSG1	chr12:13236493-13256619	0.320597	0	0	0	0	0	0	0	0	0	0	0	NOTEST	0	0.0534329	inf	0	1	1	no
ENSG00000111405.4	ENDOU	chr12:48099867-48214395	0	0	0.209612	0	0	0	0	0	0	0	0	0	NOTEST	0	0.0349353	inf	0	1	1	no
ENSG00000111490.8	TBC1D30	chr12:65174588-65274812	0	0	0	0.0987682	0	0	0	0	0	0	0	0	NOTEST	0	0.0164614	inf	0	1	1	no
ENSG00000111799.16	COL12A1	chr6:75794041-75915767	0.0864879	0.0451976	0.077389	0.076689	0.162425	1.62795	0	0	0	0	0	0	NOTEST	0	0.346023	inf	0	1	1	no
ENSG00000111816.6	FRK	chr6:116252311-116381921	0	0.0358836	0	0	0	0	0	0	0	0	0	0	NOTEST	0	0.0059806	inf	0	1	1	no
ENSG00000112137.12	PHACTR1	chr6:12717892-13295818	0	0.133007	0	0.335621	0	0	0	0	0	0	0	0	NOTEST	0	0.0781046	inf	0	1	1	no
ENSG00000112299.7	VNN1	chr6:133002728-133035188	0.198015	0	0	0	0	0	0	0	0	0	0	0	NOTEST	0	0.0330025	inf	0	1	1	no
ENSG00000112530.7	PACRG	chr6:161768451-163736524	0	0	0	0	1.40287	1.98058	0	0	0	0	0	0	NOTEST	0	0.563908	inf	0	1	1	no
ENSG00000112599.8	GUCA1B	chr6:42152138-42162654	0	0.769652	0	0	0	0	0	0	0	0	0	0	NOTEST	0	0.128275	inf	0	1	1	no
ENSG00000112761.14	WISP3	chr6:112375274-112408716	0.255178	0	0	0.666528	0.184676	0	0	0	0	0	0	0	NOTEST	0	0.184397	inf	0	1	1	no
ENSG00000112902.7	SEMA5A	chr5:9001885-9546187	0	0	0.0435721	0	0.0477661	0	0	0	0	0	0	0	NOTEST	0	0.015223	inf	0	1	1	no
ENSG00000113073.10	SLC4A9	chr5:139739786-139780952	0	0	0	0	0.395698	0	0	0	0	0	0	0	NOTEST	0	0.0659497	inf	0	1	1	no
ENSG00000113594.5	LIFR	chr5:38475064-38671318	0	0	0	0	0.248962	0.0448069	0	0	0	0	0	0	NOTEST	0	0.0489614	inf	0	1	1	no
ENSG00000113657.8	DPYSL3	chr5:146770373-146889619	1.04033	0	0.107872	0	0	0	0	0	0	0	0	0	NOTEST	0	0.191366	inf	0	1	1	no
ENSG00000113763.6	UNC5A	chr5:176237477-176326333	0.2111	0	0	0	0	0	0	0	0	0	0	0	NOTEST	0	0.0351833	inf	0	1	1	no
ENSG00000113905.4	HRG	chr3:186353757-186396029	0	0	0.233132	0	0	0	0	0	0	0	0	0	NOTEST	0	0.0388554	inf	0	1	1	no
ENSG00000114019.10	AMOTL2	chr3:134070693-134094321	0	0.232909	0	0.579083	0.361839	0	0	0	0	0	0	0	NOTEST	0	0.195639	inf	0	1	1	no
ENSG00000114251.9	WNT5A	chr3:55499742-55523973	0	0	0	0.591941	0	0	0	0	0	0	0	0	NOTEST	0	0.0986568	inf	0	1	1	no
ENSG00000114646.5	CSPG5	chr3:47603728-47622282	0	0	0	0	0	0.369399	0	0	0	0	0	0	NOTEST	0	0.0615666	inf	0	1	1	no
ENSG00000114698.10	PLSCR4	chr3:145910125-145968966	0	0	0.441511	0	0	0	0	0	0	0	0	0	NOTEST	0	0.0735852	inf	0	1	1	no
ENSG00000114790.8	ARHGEF26	chr3:153742189-153975616	0	0	0	0	0	0.153722	0	0	0	0	0	0	NOTEST	0	0.0256204	inf	0	1	1	no
ENSG00000114853.9	ZBTB47	chr3:42589460-42709072	0	0	0	0	0.124438	0	0	0	0	0	0	0	NOTEST	0	0.0207397	inf	0	1	1	no
ENSG00000115107.15	STEAP3	chr2:119981383-120023228	0.169915	0	0	0.423026	0.534666	0	0	0	0	0	0	0	NOTEST	0	0.187934	inf	0	1	1	no
ENSG00000115183.9	TANC1	chr2:159825145-160089170	0	0	0	0.0721563	0	0	0	0	0	0	0	0	NOTEST	0	0.0120261	inf	0	1	1	no
ENSG00000115194.6	SLC30A3	chr2:27477439-27498188	0.339554	0	0	0	0	0	0	0	0	0	0	0	NOTEST	0	0.0565924	inf	0	1	1	no
ENSG00000115221.6	ITGB6	chr2:160956176-161128399	0	0	0	0.10424	0	0	0	0	0	0	0	0	NOTEST	0	0.0173733	inf	0	1	1	no
ENSG00000115461.4	IGFBP5	chr2:217536827-217858802	0	0	0.106502	0	0	0	0	0	0	0	0	0	NOTEST	0	0.0177504	inf	0	1	1	no
ENSG00000115648.9	MLPH	chr2:238395052-238463961	0.374194	0	0.371617	0	0	0.367967	0	0	0	0	0	0	NOTEST	0	0.18563	inf	0	1	1	no
ENSG00000115844.6	DLX2	chr2:172964166-172967628	0	0	0	0	0	0.500632	0	0	0	0	0	0	NOTEST	0	0.0834387	inf	0	1	1	no
ENSG00000115919.10	KYNU	chr2:143635066-143799890	0	0	0.873477	0	0.879728	0	0	0	0	0	0	0	NOTEST	0	0.292201	inf	0	1	1	no
ENSG00000116147.12	TNR	chr1:175276353-175712906	0	0	0	0.0922037	0	0	0	0	0	0	0	0	NOTEST	0	0.0153673	inf	0	1	1	no
ENSG00000116194.8	ANGPTL1	chr1:178693440-178889238	0	0	0	0	0.188773	0	0	0	0	0	0	0	NOTEST	0	0.0314622	inf	0	1	1	no
ENSG00000116774.7	OLFML3	chr1:114522062-114524876	0	0.452376	0.354167	0.321364	0	0	0	0	0	0	0	0	NOTEST	0	0.187985	inf	0	1	1	no
ENSG00000117122.9	MFAP2	chr1:17300996-17338423	0	1.12009	0	0.698851	0.840717	0	0	0	0	0	0	0	NOTEST	0	0.443277	inf	0	1	1	no
ENSG00000117215.10	PLA2G2D	chr1:20438431-20446050	0	0	0	0.176303	0	0	0	0	0	0	0	0	NOTEST	0	0.0293838	inf	0	1	1	no
ENSG00000118113.7	MMP8	chr11:102582525-102595685	0	0	0	0.278188	0	0	0	0	0	0	0	0	NOTEST	0	0.0463646	inf	0	1	1	no
ENSG00000118160.9	SLC8A2	chr19:47931273-47975425	0	0	0	0	0	0.186038	0	0	0	0	0	0	NOTEST	0	0.0310063	inf	0	1	1	no
ENSG00000118849.5	RARRES1	chr3:158414680-158501859	0	1.58369	0	0	0	0	0	0	0	0	0	0	NOTEST	0	0.263949	inf	0	1	1	no
ENSG00000119042.12	SATB2	chr2:200134222-200341658	0	0	0	0.235912	0.352822	0	0	0	0	0	0	0	NOTEST	0	0.0981223	inf	0	1	1	no
ENSG00000119457.7	SLC46A2	chr9:115513117-115653193	0	0	0	0.524423	0	0	0	0	0	0	0	0	NOTEST	0	0.0874039	inf	0	1	1	no
ENSG00000119608.8	PROX2	chr14:75310726-75330537	0	0	0.154615	0	0	0	0	0	0	0	0	0	NOTEST	0	0.0257692	inf	0	1	1	no
ENSG00000119865.4	CNRIP1	chr2:68511302-68547183	0	0	0	0	0	0.399925	0	0	0	0	0	0	NOTEST	0	0.0666542	inf	0	1	1	no
ENSG00000119938.8	PPP1R3C	chr10:93388198-93392811	0.2532	0	0	0	0	0	0	0	0	0	0	0	NOTEST	0	0.0422	inf	0	1	1	no
ENSG00000120051.10	CCDC147	chr10:106113521-106214848	0	0	0	0.534535	0	0	0	0	0	0	0	0	NOTEST	0	0.0890891	inf	0	1	1	no
ENSG00000120156.16	TEK	chr9:27109138-27230173	0	0	0.100764	0	0	0	0	0	0	0	0	0	NOTEST	0	0.016794	inf	0	1	1	no
ENSG00000120211.4	INSL4	chr9:5231418-5235304	0	0.181001	0	0	0	0	0	0	0	0	0	0	NOTEST	0	0.0301668	inf	0	1	1	no
ENSG00000120215.5	MLANA	chr9:5890801-5913860	0	0	0	0	0	0.17696	0	0	0	0	0	0	NOTEST	0	0.0294933	inf	0	1	1	no
ENSG00000120937.8	NPPB	chr1:11917520-11918988	0	0	0	0	0	1.43919	0	0	0	0	0	0	NOTEST	0	0.239865	inf	0	1	1	no
ENSG00000121236.15	TRIM6	chr11:5274419-5667019	0	0	0.331264	0.384543	0	0	0	0	0	0	0	0	NOTEST	0	0.119301	inf	0	1	1	no
ENSG00000121297.6	TSHZ3	chr19:31765850-31908700	0	0.130384	0	0	0	0	0	0	0	0	0	0	NOTEST	0	0.0217307	inf	0	1	1	no
ENSG00000121440.10	PDZRN3	chr3:73431583-73675149	0.563785	0	0	0	0	0	0	0	0	0	0	0	NOTEST	0	0.0939642	inf	0	1	1	no
ENSG00000121653.7	MAPK8IP1	chr11:45907201-45928016	0	0.401544	0	0	0.302095	0	0	0	0	0	0	0	NOTEST	0	0.117273	inf	0	1	1	no
ENSG00000121898.8	CPXM2	chr10:125465722-125699783	0	0	0	0.204383	0	0	0	0	0	0	0	0	NOTEST	0	0.0340638	inf	0	1	1	no
ENSG00000122194.14	PLG	chr6:161123269-161174338	0	0	0	0.17628	0	0	0	0	0	0	0	0	NOTEST	0	0.0293801	inf	0	1	1	no
ENSG00000122592.6	HOXA7	chr7:27145802-27196298	0	0.452028	0	0.323648	0.368368	0	0	0	0	0	0	0	NOTEST	0	0.190674	inf	0	1	1	no
ENSG00000122641.9	INHBA	chr7:41706765-41818986	0	0	1.12192	0	0.587055	0.558633	0	0	0	0	0	0	NOTEST	0	0.377935	inf	0	1	1	no
ENSG00000122756.10	CNTFR	chr9:34551429-34589735	0.392716	0	0	0	0	0	0	0	0	0	0	0	NOTEST	0	0.0654527	inf	0	1	1	no
ENSG00000123094.11	RASSF8	chr12:26092261-26232825	0.211861	0	0	0	0	0	0	0	0	0	0	0	NOTEST	0	0.0353102	inf	0	1	1	no
ENSG00000123500.5	COL10A1	chr6:116422011-116570660	0	0	0	0	0.173723	0	0	0	0	0	0	0	NOTEST	0	0.0289539	inf	0	1	1	no
ENSG00000123610.3	TNFAIP6	chr2:152214105-152236560	0	0	0.311031	0.424454	0	0	0	0	0	0	0	0	NOTEST	0	0.122581	inf	0	1	1	no
ENSG00000124116.14	WFDC3	chr20:44376582-44420571	0	1.83743	0	0	0	0	0	0	0	0	0	0	NOTEST	0	0.306238	inf	0	1	1	no
ENSG00000124140.8	SLC12A5	chr20:44637546-44688784	0	6.48192	3.88718	0	0	0	0	0	0	0	0	0	NOTEST	0	1.72818	inf	0	1	1	no
ENSG00000124529.3	HIST1H4B	chr6:26027123-26027480	0	8.75302	0	0	0	5.09676	0	0	0	0	0	0	NOTEST	0	2.3083	inf	0	1	1	no
ENSG00000124693.2	HIST1H3B	chr6:26031816-26032288	0	20.0554	4.20353	4.11008	4.45546	3.9583	0	0	0	0	0	0	NOTEST	0	6.13047	inf	0	1	1	no
ENSG00000124875.5	CXCL6	chr4:74702213-74714781	0	0	0.496989	0.608185	0.329527	0.306915	0	0	0	0	0	0	NOTEST	0	0.290269	inf	0	1	1	no
ENSG00000125084.7	WNT1	chr12:49372397-49375459	0	0	0	1.32894	1.66773	0	0	0	0	0	0	0	NOTEST	0	0.499444	inf	0	1	1	no
ENSG00000125409.8	TEKT3	chr17:15207127-15244958	0	0.52984	0	0	0	0	0	0	0	0	0	0	NOTEST	0	0.0883067	inf	0	1	1	no
ENSG00000125492.5	BARHL1	chr9:135457571-135465653	1.23718	0	0	0	0	0	0	0	0	0	0	0	NOTEST	0	0.206197	inf	0	1	1	no
ENSG00000125538.7	IL1B	chr2:113587327-113594480	0	0	0.372081	0.356818	0.414245	0	0	0	0	0	0	0	NOTEST	0	0.190524	inf	0	1	1	no
ENSG00000125730.12	C3	chr19:6677714-6720693	0.382495	0	0.388286	0.210711	0	0.114783	0	0	0	0	0	0	NOTEST	0	0.182712	inf	0	1	1	no
ENSG00000125798.10	FOXA2	chr20:22561642-22566093	0	0	0.400848	0	0	0	0	0	0	0	0	0	NOTEST	0	0.0668081	inf	0	1	1	no
ENSG00000125810.9	CD93	chr20:23059985-23066977	0.108392	0	0.0918101	0	0.0972267	0	0	0	0	0	0	0	NOTEST	0	0.0495715	inf	0	1	1	no
ENSG00000125872.7	LRRN4	chr20:6021423-6034695	0	0	0	0	0.397069	0.359427	0	0	0	0	0	0	NOTEST	0	0.126083	inf	0	1	1	no
ENSG00000125895.5	TMEM74B	chr20:1161204-1166059	0	0.52207	0.408844	0	0	0	0	0	0	0	0	0	NOTEST	0	0.155152	inf	0	1	1	no
ENSG00000125966.8	MMP24	chr20:33703166-33872788	0	0	0.156423	0	0	0	0	0	0	0	0	0	NOTEST	0	0.0260705	inf	0	1	1	no
ENSG00000126259.15	KIRREL2	chr19:36316865-36370690	0	0	0	0.456311	0	0	0	0	0	0	0	0	NOTEST	0	0.0760518	inf	0	1	1	no
ENSG00000126603.4	GLIS2	chr16:4364761-4466665	0	0	0	0.187354	0	0	0	0	0	0	0	0	NOTEST	0	0.0312256	inf	0	1	1	no
ENSG00000126878.8	AIF1L	chr9:133971862-133998539	0	0	0	0	0.163261	0	0	0	0	0	0	0	NOTEST	0	0.0272102	inf	0	1	1	no
ENSG00000126950.7	TMEM35	chrX:100264334-100351353	0	0	0	0.235283	0	0	0	0	0	0	0	0	NOTEST	0	0.0392138	inf	0	1	1	no
ENSG00000127364.2	TAS2R4	chr7:141404137-141487722	0	0.681645	0.518054	0	0	0	0	0	0	0	0	0	NOTEST	0	0.19995	inf	0	1	1	no
ENSG00000127366.4	TAS2R5	chr7:141490016-141491166	0	0	0	0	0.637903	0	0	0	0	0	0	0	NOTEST	0	0.106317	inf	0	1	1	no
ENSG00000127920.5	GNG11	chr7:93551010-93557922	0	0	0.299602	0	0.700949	0	0	0	0	0	0	0	NOTEST	0	0.166759	inf	0	1	1	no
ENSG00000127928.8	GNGT1	chr7:93220884-93540577	0	0	0	0.222173	0	0	0	0	0	0	0	0	NOTEST	0	0.0370288	inf	0	1	1	no
ENSG00000127990.11	SGCE	chr7:94214541-94285521	0	0.388721	0	0	0	0	0	0	0	0	0	0	NOTEST	0	0.0647869	inf	0	1	1	no
ENSG00000128274.11	A4GALT	chr22:43088126-43117304	0	0	0	0.45098	0	0	0	0	0	0	0	0	NOTEST	0	0.0751633	inf	0	1	1	no
ENSG00000128283.6	CDC42EP1	chr22:37956453-37965412	0	0	0.433634	0	0.412314	0.375435	0	0	0	0	0	0	NOTEST	0	0.203564	inf	0	1	1	no
ENSG00000128617.2	OPN1SW	chr7:128412544-128415844	0	0	0	0	0	1.34464	0	0	0	0	0	0	NOTEST	0	0.224107	inf	0	1	1	no
ENSG00000128641.13	MYO1B	chr2:192093890-192290115	0.277811	0.109542	0.166532	0	1.00719	0.201673	0	0	0	0	0	0	NOTEST	0	0.293792	inf	0	1	1	no
ENSG00000128805.10	ARHGAP22	chr10:49654076-49860661	0.435127	0	0	0	0	0	0	0	0	0	0	0	NOTEST	0	0.0725212	inf	0	1	1	no
ENSG00000129009.8	ISLR	chr15:74445140-74471567	0	0.494392	0.385718	0.618963	0.742228	0	0	0	0	0	0	0	NOTEST	0	0.37355	inf	0	1	1	no
ENSG00000129159.6	KCNC1	chr11:17756358-17804219	0	0.123815	0	0	0	0	0	0	0	0	0	0	NOTEST	0	0.0206358	inf	0	1	1	no
ENSG00000129194.3	SOX15	chr17:7482784-7536700	1.06917	0	1.56674	0	1.11991	0	0	0	0	0	0	0	NOTEST	0	0.625971	inf	0	1	1	no
ENSG00000129244.4	ATP1B2	chr17:7554429-7561086	0	0.672481	0	0.222523	0	0	0	0	0	0	0	0	NOTEST	0	0.149167	inf	0	1	1	no
ENSG00000129295.4	LRRC6	chr8:133584319-133687838	0.532201	0	0	0	0	0	0	0	0	0	0	0	NOTEST	0	0.0887001	inf	0	1	1	no
ENSG00000129910.3	CDH15	chr16:89238174-89261900	0	0	0	0	0.319651	0	0	0	0	0	0	0	NOTEST	0	0.0532751	inf	0	1	1	no
ENSG00000130147.11	SH3BP4	chr2:235860616-235964358	0.151577	0.169679	0.134467	0	0.278798	0.13094	0	0	0	0	0	0	NOTEST	0	0.144243	inf	0	1	1	no
ENSG00000130176.3	CNN1	chr19:11649531-11661138	0	0.700728	0.627151	0	0	0	0	0	0	0	0	0	NOTEST	0	0.221313	inf	0	1	1	no
ENSG00000130283.7	GDF1	chr19:18979360-19007536	0	0	0	0.425383	0	0	0	0	0	0	0	0	NOTEST	0	0.0708971	inf	0	1	1	no
ENSG00000130377.9	ACSBG2	chr19:6135645-6199540	0	0	0.275051	0.273866	0	0	0	0	0	0	0	0	NOTEST	0	0.091486	inf	0	1	1	no
ENSG00000130529.11	TRPM4	chr19:49660997-49715093	0	0	0	0.299366	0.371133	0	0	0	0	0	0	0	NOTEST	0	0.11175	inf	0	1	1	no
ENSG00000130635.11	COL5A1	chr9:137533619-137736686	0	0	0	0	0	0.10711	0	0	0	0	0	0	NOTEST	0	0.0178517	inf	0	1	1	no
ENSG00000130707.13	ASS1	chr9:133320315-133376661	0	0	0	0.430965	0	0.453001	0	0	0	0	0	0	NOTEST	0	0.147328	inf	0	1	1	no
ENSG00000130783.9	CCDC62	chr12:123258873-123312075	0	0.278015	0	0	0	0	0	0	0	0	0	0	NOTEST	0	0.0463358	inf	0	1	1	no
ENSG00000130876.7	SLC7A10	chr19:33699569-33716756	0	0	0	0	0.473748	0	0	0	0	0	0	0	NOTEST	0	0.0789579	inf	0	1	1	no
ENSG00000130881.9	LRP3	chr19:33685489-33698694	0	0	0	0	0.964661	0	0	0	0	0	0	0	NOTEST	0	0.160777	inf	0	1	1	no
ENSG00000130943.5	PKDREJ	chr22:46651559-46659219	0	0	0.0654603	0	0	0	0	0	0	0	0	0	NOTEST	0	0.01091	inf	0	1	1	no
ENSG00000130962.13	PRRG1	chrX:37208527-38548167	0	0.0972866	0	0	0	0	0	0	0	0	0	0	NOTEST	0	0.0162144	inf	0	1	1	no
ENSG00000131094.3	C1QL1	chr17:43037060-43045439	1.04825	0	0	0	1.12853	0.947784	0	0	0	0	0	0	NOTEST	0	0.520762	inf	0	1	1	no
ENSG00000131409.8	LRRC4B	chr19:51020148-51071302	0	0	0	0.398461	0.497993	0	0	0	0	0	0	0	NOTEST	0	0.149409	inf	0	1	1	no
ENSG00000131471.2	AOC3	chr17:41003200-41010147	0	0	0	0	0.230428	0.207168	0	0	0	0	0	0	NOTEST	0	0.0729326	inf	0	1	1	no
ENSG00000131484.3	RP11-798G7.5	chr17:43580625-43612076	0	0	0	0	0	1.4581	0	0	0	0	0	0	NOTEST	0	0.243016	inf	0	1	1	no
ENSG00000131650.9	KREMEN2	chr16:3013944-3030540	0.65972	0	0	0	0	0	0	0	0	0	0	0	NOTEST	0	0.109953	inf	0	1	1	no
ENSG00000131737.5	KRT34	chr17:39533901-39538655	0	0	0	0	0.410506	0	0	0	0	0	0	0	NOTEST	0	0.0684177	inf	0	1	1	no
ENSG00000131910.4	NR0B2	chr1:27237979-27240457	0	0.938547	0	0	0	0	0	0	0	0	0	0	NOTEST	0	0.156425	inf	0	1	1	no
ENSG00000132164.5	SLC6A11	chr3:10857884-10982419	0	0	0	0.153904	0	0	0	0	0	0	0	0	NOTEST	0	0.0256507	inf	0	1	1	no
ENSG00000132429.5	POPDC3	chr6:105544696-105627870	0	0	0	0	0.860209	0	0	0	0	0	0	0	NOTEST	0	0.143368	inf	0	1	1	no
ENSG00000132561.9	MATN2	chr8:98881067-99057818	0	0	0	0	0	0.164167	0	0	0	0	0	0	NOTEST	0	0.0273612	inf	0	1	1	no
ENSG00000132622.6	HSPA12B	chr20:3713313-3733758	0	0	0.354917	0.293644	0	0	0	0	0	0	0	0	NOTEST	0	0.108094	inf	0	1	1	no
ENSG00000132639.8	SNAP25	chr20:10002619-10349424	0	0	0.238209	0	0	0	0	0	0	0	0	0	NOTEST	0	0.0397014	inf	0	1	1	no
ENSG00000132669.8	RIN2	chr20:19867164-19983101	0	0	0	0	0.366787	0	0	0	0	0	0	0	NOTEST	0	0.0611312	inf	0	1	1	no
ENSG00000132688.10	NES	chr1:156638554-156647189	0	0	0	0.119582	0	0	0	0	0	0	0	0	NOTEST	0	0.0199303	inf	0	1	1	no
ENSG00000132746.10	ALDH3B2	chr11:67429632-67448671	0	0	0	0.24651	0	0	0	0	0	0	0	0	NOTEST	0	0.0410851	inf	0	1	1	no
ENSG00000133048.8	CHI3L1	chr1:203148058-203155877	0	0	0.342946	0.881173	0.334648	0	0	0	0	0	0	0	NOTEST	0	0.259794	inf	0	1	1	no
ENSG00000133107.10	TRPC4	chr13:38210772-38444562	0	0.252448	0	0	0	0	0	0	0	0	0	0	NOTEST	0	0.0420747	inf	0	1	1	no
ENSG00000133424.16	LARGE	chr22:33668846-34318754	0	0	0	0	1.4695	0	0	0	0	0	0	0	NOTEST	0	0.244917	inf	0	1	1	no
ENSG00000133878.4	DUSP26	chr8:33448855-33457624	0.424493	0	0	0	0	0	0	0	0	0	0	0	NOTEST	0	0.0707488	inf	0	1	1	no
ENSG00000134020.6	PEBP4	chr8:22545171-22798849	0	1.26627	0.896208	0	0.98456	0	0	0	0	0	0	0	NOTEST	0	0.524506	inf	0	1	1	no
ENSG00000134259.3	NGF	chr1:115825654-115910693	0	0	0	0	0.760366	0	0	0	0	0	0	0	NOTEST	0	0.126728	inf	0	1	1	no
ENSG00000134313.10	KIDINS220	chr2:8868986-8977760	0	0	0	3.2241	0	0	0	0	0	0	0	0	NOTEST	0	0.537351	inf	0	1	1	no
ENSG00000134668.8	SPOCD1	chr1:32254730-32281652	0	0	0.306656	0.249197	0.288589	0	0	0	0	0	0	0	NOTEST	0	0.14074	inf	0	1	1	no
ENSG00000134874.13	DZIP1	chr13:96085857-96296957	0	0	0.189956	0	0.194061	0	0	0	0	0	0	0	NOTEST	0	0.0640029	inf	0	1	1	no
ENSG00000134917.9	ADAMTS8	chr11:130274819-130298888	0	0	0.227616	0	0	0	0	0	0	0	0	0	NOTEST	0	0.0379359	inf	0	1	1	no
ENSG00000135116.5	HRK	chr12:117293948-117319246	0	0	1.29109	1.45111	0	0	0	0	0	0	0	0	NOTEST	0	0.457034	inf	0	1	1	no
ENSG00000135253.9	KCP	chr7:128516918-128550773	0	0	0	0	0.152449	0	0	0	0	0	0	0	NOTEST	0	0.0254081	inf	0	1	1	no
ENSG00000135324.5	MRAP2	chr6:84743474-84800600	0	0	0	0.189328	0	0	0	0	0	0	0	0	NOTEST	0	0.0315546	inf	0	1	1	no
ENSG00000135355.3	GJA10	chr6:90604187-90605839	0	0	0.315349	0	0	0	0	0	0	0	0	0	NOTEST	0	0.0525581	inf	0	1	1	no
ENSG00000135373.8	EHF	chr11:34642639-34682604	0	0	0	0.162998	0	0	0	0	0	0	0	0	NOTEST	0	0.0271663	inf	0	1	1	no
ENSG00000136158.6	SPRY2	chr13:80910110-80915086	0	0	0	0.219599	0	0	0	0	0	0	0	0	NOTEST	0	0.0365998	inf	0	1	1	no
ENSG00000136160.10	EDNRB	chr13:78469615-79233314	0	0.118039	0	0	0	0	0	0	0	0	0	0	NOTEST	0	0.0196732	inf	0	1	1	no
ENSG00000136274.8	NACAD	chr7:45120036-45128513	0.135433	0	0	0.123129	0	0	0	0	0	0	0	0	NOTEST	0	0.0430936	inf	0	1	1	no
ENSG00000136848.12	DAB2IP	chr9:124329398-124547809	0	0	0	0	0.119287	0	0	0	0	0	0	0	NOTEST	0	0.0198812	inf	0	1	1	no
ENSG00000136869.13	TLR4	chr9:120466609-120479149	0	0.227924	0.131495	0	0	0.412404	0	0	0	0	0	0	NOTEST	0	0.128637	inf	0	1	1	no
ENSG00000137573.9	SULF1	chr8:70378858-70573150	0.526821	0.371939	0.712502	0.992001	0.922071	0	0	0	0	0	0	0	NOTEST	0	0.587555	inf	0	1	1	no
ENSG00000137648.12	TMPRSS4	chr11:117886486-117992605	0	0	0	0.0731147	0	0	0	0	0	0	0	0	NOTEST	0	0.0121858	inf	0	1	1	no
ENSG00000137693.9	YAP1	chr11:101981191-102104154	0	0	0.337482	0	0	0	0	0	0	0	0	0	NOTEST	0	0.0562471	inf	0	1	1	no
ENSG00000137709.5	POU2F3	chr11:120107348-120190653	0.398877	0	0	0	0	0.569986	0	0	0	0	0	0	NOTEST	0	0.161477	inf	0	1	1	no
ENSG00000137869.9	CYP19A1	chr15:51329684-51630807	0	0	0	0.204701	0	0	0	0	0	0	0	0	NOTEST	0	0.0341169	inf	0	1	1	no
ENSG00000137960.5	GIPC2	chr1:78444858-78604133	0	9.1773	0	0.267551	0	0	0	0	0	0	0	0	NOTEST	0	1.57414	inf	0	1	1	no
ENSG00000137962.8	ARHGAP29	chr1:94637306-94703189	0	0.782286	0	0	0	0	0	0	0	0	0	0	NOTEST	0	0.130381	inf	0	1	1	no
ENSG00000138162.13	TACC2	chr10:123748708-124014060	0.20533	0	0.376201	0	0	0	0	0	0	0	0	0	NOTEST	0	0.0969218	inf	0	1	1	no
ENSG00000138347.11	MYPN	chr10:69865911-69971774	0	0	0	0	0.295971	0	0	0	0	0	0	0	NOTEST	0	0.0493285	inf	0	1	1	no
ENSG00000138587.5	MNS1	chr15:56657624-56757335	0	0	0.324175	0	0	0	0	0	0	0	0	0	NOTEST	0	0.0540291	inf	0	1	1	no
ENSG00000138594.8	TMOD3	chr15:52121826-52204335	0	0	0	0.628554	0	0	0	0	0	0	0	0	NOTEST	0	0.104759	inf	0	1	1	no
ENSG00000138622.3	HCN4	chr15:73612199-73661605	0.0995157	0	0	0	0	0	0	0	0	0	0	0	NOTEST	0	0.0165859	inf	0	1	1	no
ENSG00000138675.12	FGF5	chr4:81187752-81212171	0	0	0	0	0.190716	0	0	0	0	0	0	0	NOTEST	0	0.031786	inf	0	1	1	no
ENSG00000139194.3	RBP5	chr12:7276279-7281538	0	0	0.709947	0	0	0	0	0	0	0	0	0	NOTEST	0	0.118324	inf	0	1	1	no
ENSG00000139364.6	TMEM132B	chr12:125671381-126146917	0.389715	0	0	0	0	0	0	0	0	0	0	0	NOTEST	0	0.0649525	inf	0	1	1	no
ENSG00000139438.5	FAM222A	chr12:110152032-110211313	0	0.383171	0	0	0.274071	0.26475	0	0	0	0	0	0	NOTEST	0	0.153665	inf	0	1	1	no
ENSG00000139445.13	FOXN4	chr12:109715783-109747025	0	0.335559	0	0	0	0	0	0	0	0	0	0	NOTEST	0	0.0559265	inf	0	1	1	no
ENSG00000139567.8	ACVRL1	chr12:52301201-52317145	0	0	0	0.12909	0	0	0	0	0	0	0	0	NOTEST	0	0.021515	inf	0	1	1	no
ENSG00000139572.3	GPR84	chr12:54747444-54891472	0	0	0	0	0	0.411474	0	0	0	0	0	0	NOTEST	0	0.068579	inf	0	1	1	no
ENSG00000140254.8	DUOXA1	chr15:45384847-45422078	0	0.420693	0	0	0.440163	0	0	0	0	0	0	0	NOTEST	0	0.143476	inf	0	1	1	no
ENSG00000140279.8	DUOX2	chr15:45384847-45422078	0.0976969	0	0	0	0	0	0	0	0	0	0	0	NOTEST	0	0.0162828	inf	0	1	1	no
ENSG00000140505.6	CYP1A2	chr15:75041184-75048543	0	0.280975	0	0	0	0	0	0	0	0	0	0	NOTEST	0	0.0468292	inf	0	1	1	no
ENSG00000140522.7	RLBP1	chr15:89753099-89764982	0.420495	0	0	0	0	0	0	0	0	0	0	0	NOTEST	0	0.0700825	inf	0	1	1	no
ENSG00000141314.8	RHBDL3	chr17:30593194-30708905	0.146375	0	0	0	0	0	0	0	0	0	0	0	NOTEST	0	0.0243958	inf	0	1	1	no
ENSG00000141448.4	GATA6	chr18:19749403-19785192	0	0	0	0.201291	0.468266	0.218558	0	0	0	0	0	0	NOTEST	0	0.148019	inf	0	1	1	no
ENSG00000141579.6	ZNF750	chr17:80709939-80900724	0	0	0	0	0	0.190097	0	0	0	0	0	0	NOTEST	0	0.0316828	inf	0	1	1	no
ENSG00000141622.9	RNF165	chr18:43913930-44043103	0	0	0	0	0.383798	0	0	0	0	0	0	0	NOTEST	0	0.0639664	inf	0	1	1	no
ENSG00000141756.14	FKBP10	chr17:39969182-39979465	0	0.475995	0	0	0	0	0	0	0	0	0	0	NOTEST	0	0.0793326	inf	0	1	1	no
ENSG00000141979.4	CTD-3222D19.2	chr19:16589867-16770968	0.754655	0	0	0	0	0	0	0	0	0	0	0	NOTEST	0	0.125776	inf	0	1	1	no
ENSG00000142149.4	HUNK	chr21:33245627-33376377	0	0	0	0.0732401	0	0	0	0	0	0	0	0	NOTEST	0	0.0122067	inf	0	1	1	no
ENSG00000142182.4	DNMT3L	chr21:45666221-45682099	0	0	0.532003	0	0	0	0	0	0	0	0	0	NOTEST	0	0.0886671	inf	0	1	1	no
ENSG00000142233.7	NTN5	chr19:49141198-49184424	0	0	0	0	0.665901	0.597499	0	0	0	0	0	0	NOTEST	0	0.210567	inf	0	1	1	no
ENSG00000142408.2	CACNG8	chr19:54466293-54493469	0	0	0	0.0714033	0	0	0	0	0	0	0	0	NOTEST	0	0.0119005	inf	0	1	1	no
ENSG00000142627.9	EPHA2	chr1:16450831-16483824	0	0	0	0.322045	0	0	0	0	0	0	0	0	NOTEST	0	0.0536741	inf	0	1	1	no
ENSG00000142973.8	CYP4B1	chr1:47223509-47285085	0	0	0	0	0	0.225395	0	0	0	0	0	0	NOTEST	0	0.0375658	inf	0	1	1	no
ENSG00000143199.13	ADCY10	chr1:167778624-167883453	0	0	0	0	1.05936	0	0	0	0	0	0	0	NOTEST	0	0.176561	inf	0	1	1	no
ENSG00000143320.4	CRABP2	chr1:156669397-156675539	0.859236	0	0	0	0	0	0	0	0	0	0	0	NOTEST	0	0.143206	inf	0	1	1	no
ENSG00000143382.9	ADAMTSL4	chr1:150521039-150533413	0	0.0568596	0	0.0919353	0.19863	0	0	0	0	0	0	0	NOTEST	0	0.0579042	inf	0	1	1	no
ENSG00000143512.8	HHIPL2	chr1:222695601-222721445	0	0.311614	0	0	0	0	0	0	0	0	0	0	NOTEST	0	0.0519356	inf	0	1	1	no
ENSG00000143595.8	AQP10	chr1:154293565-154297801	0	1.00298	0	0	0	0	0	0	0	0	0	0	NOTEST	0	0.167164	inf	0	1	1	no
ENSG00000143632.10	ACTA1	chr1:229566991-229569845	0	0	0	0.715661	0	0.647914	0	0	0	0	0	0	NOTEST	0	0.227263	inf	0	1	1	no
ENSG00000143847.11	PPFIA4	chr1:202995625-203047868	0	0.488749	0	0	0.129054	0	0	0	0	0	0	0	NOTEST	0	0.102967	inf	0	1	1	no
ENSG00000143995.15	MEIS1	chr2:66662264-66801001	0	0	0	0.316227	0	0	0	0	0	0	0	0	NOTEST	0	0.0527045	inf	0	1	1	no
ENSG00000144130.7	NT5DC4	chr2:113479062-113522254	0	0	0	0	0	0.304446	0	0	0	0	0	0	NOTEST	0	0.0507409	inf	0	1	1	no
ENSG00000145087.8	STXBP5L	chr3:120626918-121143608	0	0	0	0.0407778	0	0	0	0	0	0	0	0	NOTEST	0	0.0067963	inf	0	1	1	no
ENSG00000145147.15	SLIT2	chr4:20254882-20622180	0	0	0	0	0.109358	0	0	0	0	0	0	0	NOTEST	0	0.0182263	inf	0	1	1	no
ENSG00000145248.6	SLC10A4	chr4:48485359-48491213	0	0	0	0	0.424154	0	0	0	0	0	0	0	NOTEST	0	0.0706923	inf	0	1	1	no
ENSG00000145284.7	SCD5	chr4:83550691-83720010	0	0	0	0	0	1.45477	0	0	0	0	0	0	NOTEST	0	0.242461	inf	0	1	1	no
ENSG00000145428.10	RNF175	chr4:154631276-154681387	0	0	0	0.405979	0	0	0	0	0	0	0	0	NOTEST	0	0.0676631	inf	0	1	1	no
ENSG00000145431.6	PDGFC	chr4:157681605-157892546	0	0.623146	0.0923291	0.0991912	0	0	0	0	0	0	0	0	NOTEST	0	0.135778	inf	0	1	1	no
ENSG00000145681.6	HAPLN1	chr5:82933623-83017432	0.113035	0	0	0	0	0	0	0	0	0	0	0	NOTEST	0	0.0188391	inf	0	1	1	no
ENSG00000145692.10	BHMT	chr5:78293437-78531861	0	0	0.224889	0	0	0	0	0	0	0	0	0	NOTEST	0	0.0374815	inf	0	1	1	no
ENSG00000145949.8	MYLK4	chr6:2663862-2751200	0.12508	0	0.286516	0.283438	0.103652	0.0982537	0	0	0	0	0	0	NOTEST	0	0.14949	inf	0	1	1	no
[truncated: 17,402 more rows]

## Sheet: SigDifExp
gene_id	gene	locus	MulTreg_0	MulTreg_1	MulTreg_2	MulTreg_3	MulTreg_4	MulTreg_5	Treg_0	Treg_1	Treg_2	Treg_3	Treg_4	Treg_5	status	Treg	MulTreg	log2(fold_change)	test_stat	p_value	q_value	significant
ENSG00000006075.11	CCL3	chr17:34400225-34417487	6.39616	4.00319	2.78806	0.924903	4.062	4.44278	24.813	21.6033	1.05802	1.58428	53.0132	9.65192	OK	18.6206	3.76952	-2.30445	-2.15511	0.00025	0.00869421	yes
ENSG00000265206.2	MIR142	chr17:56378591-56494956	12.7363	25.3816	16.7322	10.3453	16.7158	17.1182	17.6995	16.4354	25.4146	17.943	537.517	18.6167	OK	105.604	16.5049	-2.6777	-2.7165	5e-05	0.00215505	yes
ENSG00000161570.4	CCL5	chr17:34195970-34212867	34.0633	31.2594	41.8257	10.3725	43.4033	65.4455	54.5516	40.5069	39.3632	13.3422	167.642	119.333	OK	72.4565	37.7283	-0.941468	-2.21493	5e-05	0.00215505	yes
ENSG00000117643.10	MAN1C1	chr1:25943958-26112698	0.350554	2.09654	0.966024	0.627651	5.28088	0.912563	1.92877	4.0434	5.8841	6.18848	23.1565	3.19032	OK	7.3986	1.7057	-2.11689	-2.06885	5e-05	0.00215505	yes
ENSG00000101134.7	DOK5	chr20:53092135-53267710	2.638	5.83539	3.23573	0.861424	1.82998	2.66436	14.5711	12.8866	7.95592	4.39127	23.9269	9.61904	OK	12.2251	2.84415	-2.10378	-1.62029	0.0002	0.00710789	yes
ENSG00000148843.9	PDCD11	chr10:105156404-105206049	9.68029	10.4449	12.8173	12.5704	12.1686	11.8569	14.8051	10.7759	205.352	17.0299	9.43509	11.2275	OK	44.7708	11.5897	-1.94971	-2.26697	5e-05	0.00215505	yes
ENSG00000158987.15	RAPGEF6	chr5:130759613-131132710	5.21915	2.67992	4.01099	4.16501	3.08039	2.53765	62.3389	2.6802	3.51088	6.68762	2.19539	6.04489	OK	13.9097	3.61552	-1.94381	-1.01968	0.00015	0.00560115	yes
ENSG00000178860.8	MSC	chr8:72740401-72987852	3.18012	2.84709	6.97893	4.28455	5.21256	3.0503	3.38943	9.78362	25.8923	14.3573	25.8113	13.9832	OK	15.5362	4.25893	-1.86707	-1.61345	0.0014	0.0351214	yes
ENSG00000138795.5	LEF1	chr4:108968700-109177992	3.99726	9.61233	28.5496	12.2946	10.1047	5.12314	4.85288	20.537	86.2406	71.6078	45.7524	20.0016	OK	41.4987	11.6136	-1.83725	-2.9983	5e-05	0.00215505	yes
ENSG00000150093.14	ITGB1	chr10:33189246-33247147	36.0249	17.7908	23.5435	23.8131	23.5735	14.4796	54.2764	30.4665	77.7971	77.8363	186.563	55.1332	OK	80.3455	23.2042	-1.79183	-4.11299	5e-05	0.00215505	yes
ENSG00000171522.5	PTGER4	chr5:40679599-40693837	7.51053	6.9903	4.66573	2.51852	3.71745	10.5127	18.162	9.90597	18.4865	11.7265	38.9244	22.8475	OK	20.0088	5.98587	-1.741	-2.18217	5e-05	0.00215505	yes
ENSG00000077984.4	CST7	chr20:24929865-24940564	17.9266	29.186	2.51429	27.7402	46.1279	9.57569	52.8499	46.9262	7.9387	90.2875	206.206	39.9576	OK	74.0276	22.1785	-1.7389	-3.50252	5e-05	0.00215505	yes
ENSG00000184113.8	CLDN5	chr22:19510546-19515068	3.07372	15.9632	6.81446	41.9034	15.6522	9.41416	9.31172	47.5332	39.0833	127.888	52.8928	20.6783	OK	49.5646	15.4702	-1.67982	-2.94123	5e-05	0.00215505	yes
ENSG00000161055.3	SCGB3A1	chr5:180017102-180018540	101.754	128.523	18.8187	2.65169	18.6045	31.3756	280.33	260.195	168.04	19.3766	144.394	91.2089	OK	160.591	50.2879	-1.67511	-2.84332	5e-05	0.00215505	yes
ENSG00000188322.4	SBK1	chr16:28303839-28335170	4.5361	2.21054	1.25599	2.25323	2.51867	3.24339	10.746	2.82488	12.6698	8.52939	5.28714	7.29052	OK	7.89129	2.66965	-1.56361	-2.70399	5e-05	0.00215505	yes
ENSG00000107331.12	ABCA2	chr9:139901685-139931234	4.27977	4.51134	3.14634	3.1382	5.58691	2.9332	10.3538	8.13329	14.4769	13.3902	11.2978	11.5441	OK	11.5327	3.93263	-1.55216	-2.59951	5e-05	0.00215505	yes
ENSG00000136099.9	PCDH8	chr13:53418108-53422775	19.5238	12.2956	10.0062	8.48885	4.32193	15.5618	28.8008	21.1797	52.1574	26.5824	15.0788	60.8439	OK	34.1072	11.6997	-1.5436	-3.77209	5e-05	0.00215505	yes
ENSG00000100453.8	GZMB	chr14:25064928-25126980	16.1407	10.4675	6.96609	7.23512	10.6324	23.254	37.1062	30.9901	0.844397	4.29734	110.872	33.4083	OK	36.2531	12.4493	-1.54204	-2.47016	5e-05	0.00215505	yes
ENSG00000211801.3	TRAV21	chr14:22520772-22521315	65.3883	96.3122	134.938	175.757	146.437	102.454	69.6748	165.813	679.134	294.05	635.661	239.157	OK	347.248	120.215	-1.53036	-2.92094	5e-05	0.00215505	yes
ENSG00000036828.9	CASR	chr3:121902529-122005342	1.59241	3.87218	3.05466	1.53827	0.867374	6.4909	7.9302	4.03176	19.4139	3.3517	5.36279	9.2776	OK	8.228	2.90263	-1.50318	-2.49677	5e-05	0.00215505	yes
ENSG00000138061.7	CYP1B1	chr2:38294651-38408997	14.7528	22.3885	27.6004	9.89294	8.92721	13.872	42.8985	15.7771	50.7378	22.8949	89.2287	45.9063	OK	44.5739	16.239	-1.45674	-2.61812	5e-05	0.00215505	yes
ENSG00000119686.5	FLVCR2	chr14:76041230-76421421	4.27063	6.47022	5.39519	4.04666	5.21412	7.14503	25.1498	10.758	9.68028	11.4755	18.1309	12.3124	OK	14.5845	5.42364	-1.4271	-1.29534	5e-05	0.00215505	yes
ENSG00000188404.4	SELL	chr1:169631244-169863093	323.875	264.769	261.226	284.477	195.918	266.733	672.58	507.293	746.127	845.829	675.842	632.231	OK	679.984	266.166	-1.35317	-4.84868	5e-05	0.00215505	yes
ENSG00000089692.4	LAG3	chr12:6881684-6887619	98.348	70.6759	78.4519	7.24001	31.7509	168.156	316.281	125.61	151.052	21.1541	201.871	319.544	OK	189.252	75.7704	-1.3206	-3.9086	5e-05	0.00215505	yes
ENSG00000115415.14	STAT1	chr2:191833759-191878976	130.274	280.052	248.926	187.879	355.439	407.095	591.887	529.692	458.81	257.858	1185.37	906.936	OK	655.091	268.277	-1.28797	-3.97343	5e-05	0.00215505	yes
ENSG00000090104.7	RGS1	chr1:192544856-192549161	85.2786	52.8038	43.3765	22.54	61.3357	50.9813	190.772	70.9669	37.3493	85.5926	266.764	116.611	OK	128.009	52.7193	-1.27985	-4.04037	5e-05	0.00215505	yes
ENSG00000233429.5	HOTAIRM1	chr7:27132611-27142430	26.3746	19.096	8.48534	9.90292	12.1442	9.43309	20.9889	7.48851	12.2803	18.8318	74.0931	72.7892	OK	34.412	14.2394	-1.27303	-1.31497	0.00125	0.0324639	yes
ENSG00000089041.12	P2RX7	chr12:121570630-121623856	2.32941	6.15001	5.43913	7.84599	9.40859	7.89482	10.685	7.63694	14.89	18.6607	25.5169	16.3736	OK	15.6272	6.51133	-1.26303	-2.13272	5e-05	0.00215505	yes
ENSG00000169241.13	SLC50A1	chr1:155107819-155111329	87.6065	81.3377	77.6821	88.8829	72.3854	63.6681	189.75	130.866	235.529	161.348	219.054	178.935	OK	185.913	78.5938	-1.24214	-3.91245	5e-05	0.00215505	yes
ENSG00000139679.11	LPAR6	chr13:48877910-49056122	19.2651	16.4037	7.79935	12.6166	10.2245	10.9784	44.5044	21.3181	21.2141	36.0369	37.1385	19.6444	OK	29.9761	12.8813	-1.21853	-1.82793	0.0001	0.00403134	yes
ENSG00000145649.7	GZMA	chr5:54398475-54406080	5.95658	7.3409	5.65945	4.5333	11.5893	8.2025	10.0458	19.9679	0.777461	0	35.3224	31.7803	OK	16.3156	7.21368	-1.17745	-1.49042	0.00115	0.0306528	yes
ENSG00000140479.12	PCSK6	chr15:101835623-102030187	18.1401	8.77249	9.38912	3.18735	4.44425	14.7109	44.5097	15.1862	23.732	3.73046	23.3143	14.9697	OK	20.9071	9.77404	-1.09696	-1.70654	5e-05	0.00215505	yes
ENSG00000211746.3	TRBV19	chr7:142326362-142327046	160.83	112.741	197.02	199.214	229.762	110.609	489.093	272.522	695.207	281.523	200.672	218.299	OK	359.553	168.363	-1.09463	-3.18973	5e-05	0.00215505	yes
ENSG00000162654.8	GBP4	chr1:89646830-89664615	14.1136	12.2874	12.3105	10.645	26.376	24.4622	41.7346	25.9789	23.797	12.7878	58.7191	50.6987	OK	35.6193	16.6991	-1.09289	-1.8556	0.00015	0.00560115	yes
ENSG00000196189.8	SEMA4A	chr1:156119809-156147543	9.35638	4.23658	4.45728	2.40201	4.7995	11.1485	18.4846	9.70665	13.884	5.57752	18.4441	11.2571	OK	12.8923	6.0667	-1.08753	-1.88107	5e-05	0.00215505	yes
ENSG00000177426.16	TGIF1	chr18:3412071-3458409	5.44381	3.23581	2.12158	4.4048	3.62454	4.86899	11.9503	5.36409	8.77943	8.37303	12.113	3.33511	OK	8.31916	3.94992	-1.07462	-0.729407	0.00155	0.0370491	yes
ENSG00000197536.6	C5orf56	chr5:131746327-131811736	48.1078	59.7391	38.783	28.677	43.4816	39.2798	76.1546	110.172	82.4831	73.7126	109.677	87.6348	OK	89.9725	43.0114	-1.06477	-2.14239	5e-05	0.00215505	yes
ENSG00000005102.8	MEOX1	chr17:41717755-41739322	6.90694	2.67692	8.86502	2.71548	2.70042	2.78451	7.52848	7.9793	14.3788	8.31214	7.42369	10.0418	OK	9.27738	4.44155	-1.06265	-1.29256	0.0012	0.031468	yes
ENSG00000171033.8	PKIA	chr8:79428373-79517502	24.7153	7.90635	23.3966	16.0583	10.0745	11.2002	26.1354	38.4341	30.2975	34.3109	34.7329	31.01	OK	32.4868	15.5585	-1.06215	-1.38244	0.00015	0.00560115	yes
ENSG00000211777.2	TRAV3	chr14:22191959-22192568	52.5619	35.135	77.0327	107.498	167.993	35.2936	29.1599	82.3523	159.293	109.756	493.175	92.6983	OK	161.072	79.2524	-1.02318	-2.10876	5e-05	0.00215505	yes
ENSG00000189060.4	H1F0	chr22:38201113-38203442	4.99438	6.97449	3.31447	4.10715	4.37801	2.14311	9.57671	8.74402	5.80396	10.0463	11.091	7.04301	OK	8.7175	4.3186	-1.01335	-1.38685	0.0014	0.0351214	yes
ENSG00000113369.4	ARRDC3	chr5:90664540-90679176	29.5265	31.932	26.0247	23.1652	45.9997	40.3079	74.0592	49.9434	49.1092	83.3714	69.9632	70.8399	OK	66.2144	32.826	-1.0123	-3.31883	5e-05	0.00215505	yes
ENSG00000211779.3	TRAV5	chr14:22217461-22217989	30.7595	52.3227	37.706	56.9475	64.2306	45.2239	69.1891	94.0168	66.5593	116.073	163.989	64.5199	OK	95.7245	47.865	-0.999916	-1.48908	0.0007	0.0203301	yes
ENSG00000117228.9	GBP1	chr1:89518001-89531043	20.3692	28.0023	20.0086	21.3363	35.8908	41.3152	55.028	60.1552	27.45	21.6953	85.9672	76.6095	OK	54.4842	27.8204	-0.969694	-3.00783	5e-05	0.00215505	yes
ENSG00000037280.11	FLT4	chr5:180028505-180076624	2.24485	6.6127	3.75692	1.44968	4.66303	2.53599	5.76163	8.30042	8.51141	5.36833	9.26153	4.30532	OK	6.91811	3.54386	-0.965054	-1.63113	0.00015	0.00560115	yes
ENSG00000176171.7	BNIP3	chr10:133781577-133795435	13.7882	13.3964	7.89227	8.43082	6.58566	11.0728	25.8446	17.8929	18.9296	23.1307	20.3754	12.8516	OK	19.8375	10.1944	-0.960457	-1.50618	0.0008	0.0225083	yes
ENSG00000196139.7	AKR1C3	chr10:5077548-5149878	2.10303	4.52367	6.26747	15.341	5.32888	13.8867	14.624	15.5647	12.4677	16.7282	7.36763	25.3834	OK	15.3559	7.90846	-0.957328	-1.41983	0.00075	0.0211751	yes
ENSG00000174080.6	CTSF	chr11:66330933-66336067	7.27882	17.2541	16.9611	5.27204	9.81816	8.85886	13.4616	20.8992	27.0457	14.7258	32.1766	18.1135	OK	21.0704	10.9072	-0.949939	-1.70539	0.0002	0.00710789	yes
ENSG00000081985.6	IL12RB2	chr1:67773046-67862583	21.909	21.9174	30.2115	18.6579	22.2487	33.8964	46.474	28.1191	32.0166	28.7953	58.4307	55.5995	OK	41.5725	24.8068	-0.744894	-1.98784	5e-05	0.00215505	yes
ENSG00000204381.7	LAYN	chr11:111411232-111432264	12.9235	12.0619	14.7547	13.5479	11.7794	12.044	17.346	18.9959	19.2176	29.4994	34.2635	28.1519	OK	24.579	12.8519	-0.935445	-1.87101	5e-05	0.00215505	yes
ENSG00000173114.8	LRRN3	chr7:110303109-111202573	13.6388	11.2569	10.1292	8.23098	17.7488	21.6408	35.0589	11.7675	10.5319	15.9426	41.0226	43.1061	OK	26.2383	13.7742	-0.9297	-2.23245	5e-05	0.00215505	yes
ENSG00000083457.7	ITGAE	chr17:3617921-3704537	7.03737	4.66705	9.47838	5.30355	3.90391	4.91679	9.27934	7.94185	12.1512	9.38399	10.2298	17.7326	OK	11.1198	5.88451	-0.918139	-1.78287	5e-05	0.00215505	yes
ENSG00000021300.9	PLEKHB1	chr11:73357222-73373864	5.58488	9.82235	9.93755	6.30309	8.68299	6.29027	13.2898	10.9542	18.2256	15.6554	20.6716	9.21452	OK	14.6685	7.77019	-0.916701	-1.12663	0.00045	0.0140244	yes
ENSG00000160593.13	AMICA1	chr11:118064454-118095809	47.308	49.7013	67.0107	43.4278	51.3281	52.6978	94.3404	73.7738	106	102.181	109.886	99.7064	OK	97.6478	51.9123	-0.911512	-2.91084	5e-05	0.00215505	yes
ENSG00000151948.7	GLT1D1	chr12:129338038-129469509	6.2727	2.29319	3.8217	4.63642	2.08556	6.0756	7.37156	5.36168	7.23003	8.9781	10.803	7.41551	OK	7.85999	4.19753	-0.904987	-1.33528	0.00175	0.0406311	yes
ENSG00000151883.12	PARP8	chr5:49961732-50142356	4.71102	5.4193	3.15268	4.39852	8.06238	5.0611	8.58638	6.53677	7.18242	12.7957	9.08507	12.9506	OK	9.52282	5.13417	-0.891257	-0.976588	0.0007	0.0203301	yes
ENSG00000211800.3	TRAV20	chr14:22508839-22509399	70.4324	95.3826	41.319	110.288	31.183	65.6784	97.5556	171.347	256.7	98.1893	35.2956	105.846	OK	127.489	69.0472	-0.884718	-1.6041	0.0005	0.0152887	yes
ENSG00000136026.9	CKAP4	chr12:106631654-106740793	6.61071	7.23707	7.21623	6.64776	7.66636	3.38568	8.21475	7.71417	18.6861	18.1269	12.6568	6.17088	OK	11.9283	6.46063	-0.884636	-1.30124	0.00105	0.0282663	yes
ENSG00000184588.13	PDE4B	chr1:66258196-66840259	9.67746	11.7808	7.6719	11.0103	12.3118	13.5674	21.42	15.8756	11.2093	21.863	28.6977	20.042	OK	19.8513	11.0033	-0.8513	-2.3304	5e-05	0.00215505	yes
ENSG00000025708.8	TYMP	chr22:50961996-50968485	46.9805	53.2457	62.6591	51.5594	60.866	73.2014	74.5987	108.583	77.6222	52.4131	239.567	74.1642	OK	104.491	58.0854	-0.847136	-1.75623	5e-05	0.00215505	yes
ENSG00000115738.5	ID2	chr2:8806765-8824583	32.3752	17.0178	61.9389	13.9825	20.1118	26.576	57.7833	32.8392	21.8513	17.5796	125.043	53.2011	OK	51.383	28.667	-0.841898	-1.56526	0.00045	0.0140244	yes
ENSG00000154451.10	GBP5	chr1:89724637-89738544	110.305	120.95	129.3	101.098	119.272	147.377	230.051	206.528	166.5	160.075	258.943	275.484	OK	216.263	121.384	-0.833213	-2.87687	5e-05	0.00215505	yes
ENSG00000229200.2	TRBV7-8	chr7:142099454-142099977	97.9072	99.5971	33.2212	136.346	147.781	58.6064	167.564	229.189	63.6422	156.295	255.502	140.36	OK	168.759	95.5764	-0.820235	-1.72825	5e-05	0.00215505	yes
ENSG00000108840.11	HDAC5	chr17:42154113-42201014	8.43702	10.3476	12.7283	10.0447	12.7616	9.54179	15.316	17.6028	22.3926	24.2497	21.5029	11.6748	OK	18.7898	10.6435	-0.819973	-2.07529	5e-05	0.00215505	yes
ENSG00000107281.5	NPDC1	chr9:139933921-139940655	94.798	150.759	105.876	139.041	116.187	96.7279	204.879	176.741	305.83	193.335	188.296	170.794	OK	206.646	117.232	-0.817799	-2.54296	5e-05	0.00215505	yes
ENSG00000116741.6	RGS2	chr1:192778168-192781403	12.133	6.25246	9.90371	8.96521	12.3063	10.1647	22.7068	13.5872	9.8201	15.8503	30.4809	12.6078	OK	17.5088	9.95423	-0.814702	-1.43456	0.00045	0.0140244	yes
ENSG00000136111.8	TBC1D4	chr13:75858807-76056250	11.6854	15.4851	11.8739	22.6486	15.3261	19.7528	27.031	16.9042	21.2896	44.6036	28.9205	31.3693	OK	28.353	16.1286	-0.813878	-2.52821	5e-05	0.00215505	yes
ENSG00000211745.3	TRBV4-2	chr7:142045251-142045816	92.7353	228.58	152.812	351.402	157.819	85.9694	285.297	434.335	456.769	355.613	187.578	158.51	OK	313.017	178.22	-0.812585	-2.22089	5e-05	0.00215505	yes
ENSG00000198734.6	F5	chr1:169483403-169555826	6.56518	10.6185	6.74572	7.11033	5.88755	11.7671	13.104	9.76645	14.3536	11.605	12.7088	23.7337	OK	14.2119	8.11574	-0.808307	-1.59234	0.00015	0.00560115	yes
ENSG00000013725.10	CD6	chr11:60739114-60787849	71.3151	70.3703	95.6539	61.574	82.9877	87.1298	136.636	101.398	177.377	104.023	190.699	107.479	OK	136.269	78.1718	-0.801736	-2.76095	5e-05	0.00215505	yes
ENSG00000172543.3	CTSW	chr11:65647279-65651212	59.5379	61.862	51.9778	26.8751	54.0078	54.8996	95.4693	97.4595	88.4075	34.1082	116.888	106.116	OK	89.7414	51.5267	-0.800453	-2.34355	5e-05	0.00215505	yes
ENSG00000100100.8	PIK3IP1	chr22:31677578-31742218	57.6018	74.9557	79.9672	88.3919	73.8364	70.5336	93.1019	120.844	161.525	154.956	138.537	102.473	OK	128.573	74.2144	-0.792815	-2.51593	5e-05	0.00215505	yes
ENSG00000111863.8	ADTRP	chr6:11713756-11779403	29.9035	31.8971	40.1812	18.9012	30.8529	33.5356	51.7001	33.7226	54.1058	47.9791	60.4064	70.5127	OK	53.0711	30.8786	-0.781321	-2.30038	5e-05	0.00215505	yes
ENSG00000162496.4	DHRS3	chr1:12627938-12677737	9.91735	7.59319	13.2567	14.3213	13.2005	5.92139	12.672	19.1683	10.7469	23.3198	33.8131	9.97451	OK	18.2824	10.7017	-0.772613	-1.39707	0.00125	0.0324639	yes
ENSG00000163545.7	NUAK2	chr1:205271186-205290883	8.78487	4.27635	5.49627	3.37121	4.80037	3.67872	11.9959	5.23464	11.7394	6.69672	9.30611	6.88254	OK	8.64255	5.06796	-0.770051	-1.39712	0.001	0.0271913	yes
ENSG00000074966.6	TXK	chr4:48068409-48136273	7.04386	7.78462	12.6622	15.5814	15.2611	8.92237	10.3485	10.4245	20.5045	31.0192	23.5009	18.2492	OK	19.0078	11.2093	-0.761899	-1.39333	0.00035	0.0115757	yes
ENSG00000256576.1	RP13-977J11.2	chr12:132671286-132674240	10.579	9.9762	10.1289	15.8813	22.5165	12.5858	20.146	16.2534	20.7285	28.4077	33.4399	19.4222	OK	23.0663	13.6113	-0.760984	-1.33376	0.00195	0.0445094	yes
ENSG00000026297.11	RNASET2	chr6:166822851-167370672	136.542	166.481	170.793	210.032	181.978	155.413	275.361	267.811	301.543	284.475	353.795	236.533	OK	286.586	170.207	-0.751684	-2.61859	5e-05	0.00215505	yes
ENSG00000139193.3	CD27	chr12:6548326-6560884	166.903	221.14	247.785	198.788	245.925	207.703	330.052	308.581	458.066	324.181	405.236	280.937	OK	351.175	214.707	-0.70982	-2.67216	5e-05	0.00215505	yes
ENSG00000010278.7	CD9	chr12:6308880-6347425	26.2548	26.7714	27.3922	19.8928	19.2556	36.8684	45.5775	22.4026	49.7969	16.0493	93.3812	34.0962	OK	43.5506	26.0725	-0.740162	-1.60066	0.0001	0.00403134	yes
ENSG00000241978.5	AKAP2	chr9:112403067-112934792	8.77848	9.67901	13.3916	17.1966	15.4973	11.728	16.9365	9.78661	25.1835	23.4735	24.0861	27.5398	OK	21.1677	12.7118	-0.735693	-1.23371	0.0022	0.0491091	yes
ENSG00000141682.11	PMAIP1	chr18:57567179-57571538	56.4869	27.1785	43.6182	40.7117	41.7636	46.3896	101.027	39.9462	71.6193	56.6911	88.086	68.1252	OK	70.9158	42.6914	-0.732161	-1.94569	5e-05	0.00215505	yes
ENSG00000181045.10	SLC26A11	chr17:78194228-78227299	12.7971	22.2085	14.4042	9.07535	14.1591	14.7344	18.2526	22.0111	33.1907	21.0081	29.7855	20.1701	OK	24.0697	14.5631	-0.724898	-1.45395	0.00075	0.0211751	yes
ENSG00000256043.2	CTSO	chr4:156845269-156875069	7.21831	5.32044	9.75102	8.94661	9.99871	9.80766	18.179	7.65538	11.895	11.4492	19.6892	15.38	OK	14.0413	8.50713	-0.722934	-1.75159	5e-05	0.00215505	yes
ENSG00000135077.4	HAVCR2	chr5:156512842-156541911	22.8601	16.2881	24.7702	19.8818	15.3292	16.7359	28.317	23.9425	30.7092	36.7375	39.962	31.5573	OK	31.8709	19.3109	-0.722826	-1.39069	0.00035	0.0115757	yes
ENSG00000183395.4	PMCH	chr12:102513955-102591623	1224.73	888.569	766.149	650.174	1275.13	790.595	2093.18	1497.98	866.737	1411.81	2170.67	1180.3	OK	1536.78	932.558	-0.720644	-2.70296	5e-05	0.00215505	yes
ENSG00000168394.9	TAP1	chr6:32808493-32827362	213.389	319.021	283.009	218.97	301.107	295.265	449.568	515.019	382.862	232.757	663.221	438.343	OK	446.962	271.794	-0.71764	-1.82633	5e-05	0.00215505	yes
ENSG00000109787.8	KLF3	chr4:38614321-38702663	13.6824	8.20128	4.95876	8.44089	11.8237	8.12157	16.4446	9.01224	16.1868	16.5526	24.631	7.82667	OK	15.109	9.20477	-0.714953	-1.40206	0.0005	0.0152887	yes
ENSG00000126353.3	CCR7	chr17:38710020-38721724	140.991	138.6	196.625	128.71	111.99	171.718	165.639	191.892	259.387	157.624	245.616	242.639	OK	210.466	148.106	-0.506962	-1.90998	5e-05	0.00215505	yes
ENSG00000162645.8	GBP2	chr1:89573682-89591797	109.782	127.351	106.543	85.3193	116.996	118.236	190.284	187.383	167.482	118.932	231.633	188.176	OK	180.648	110.704	-0.706471	-2.62465	5e-05	0.00215505	yes
ENSG00000177606.5	JUN	chr1:59246464-59249785	81.54	37.6822	38.4649	36.8343	45.6992	52.1602	126.115	52.7119	32.1934	71.6311	82.3687	111.184	OK	79.3674	48.7301	-0.703733	-2.38143	5e-05	0.00215505	yes
ENSG00000178104.15	PDE4DIP	chr1:144851423-145076186	17.3653	12.0665	13.4409	8.48704	13.9063	11.6879	22.6101	16.9932	14.9556	13.9942	37.319	19.3731	OK	20.8742	12.8257	-0.702687	-1.38723	0.00045	0.0140244	yes
ENSG00000211807.3	TRAV26-1	chr14:22591275-22592243	63.9813	45.9652	58.9685	71.262	79.1486	112.986	136.443	75.5556	83.1347	111.887	166.527	128.396	OK	116.991	72.0519	-0.699284	-1.58051	0.00045	0.0140244	yes
ENSG00000171246.5	NPTX1	chr17:78440947-78451643	10.8815	8.92414	12.448	24.8321	14.4934	10.3224	18.4341	8.68285	17.7129	41.6952	36.376	9.06402	OK	21.9942	13.6503	-0.688194	-1.43159	0.00035	0.0115757	yes
ENSG00000090006.13	LTBP4	chr19:41099071-41135725	25.7351	25.2385	15.6669	21.3611	23.5125	20.7307	39.8372	30.7442	40.3363	40.0258	32.3454	28.1776	OK	35.2444	22.0408	-0.677218	-1.74979	5e-05	0.00215505	yes
ENSG00000104856.9	RELB	chr19:45504687-45541452	14.2372	20.6662	16.1732	16.8504	13.6883	21.2726	22.2835	31.2104	24.6328	19.952	40.4225	25.9951	OK	27.4161	17.148	-0.676983	-1.4345	0.00085	0.0236686	yes
ENSG00000237254.2	TRBV30	chr7:142510270-142511084	117.412	69.395	26.7805	118.853	163.355	46.6036	204.876	96.6381	89.6157	134.815	256.862	82.7353	OK	144.257	90.3999	-0.67425	-1.46783	0.00075	0.0211751	yes
ENSG00000070669.12	ASNS	chr7:97481429-97501854	26.1728	21.5383	19.1039	24.2241	18.9827	22.5819	47.4548	23.778	33.1877	49.6421	24.1699	32.7182	OK	35.1584	22.1006	-0.669785	-1.75591	5e-05	0.00215505	yes
ENSG00000077150.13	NFKB2	chr10:104154228-104162281	10.8999	23.5399	16.4685	15.6207	12.5057	16.7444	39.691	23.6182	19.9413	22.4988	24.3666	21.9728	OK	25.3481	15.9632	-0.667129	-1.31615	0.0015	0.0367205	yes
ENSG00000146828.13	SLC12A9	chr7:100450340-100464630	8.05544	11.5503	13.1005	12.3884	10.8142	12.3812	17.8028	24.2679	23.7713	14.282	12.4946	15.6714	OK	18.0483	11.3817	-0.665155	-1.27042	0.00065	0.0190143	yes
ENSG00000152270.4	PDE3B	chr11:14665268-14892350	24.0757	28.3905	26.6534	29.989	22.4332	25.2438	31.3805	31.7775	39.4973	66.8996	39.0677	38.9622	OK	41.2641	26.1309	-0.659129	-2.14391	5e-05	0.00215505	yes
ENSG00000026950.12	BTN3A1	chr6:26402464-26415444	17.2516	16.5043	16.9218	14.4537	23.0943	22.7902	28.6085	27.4192	26.2225	24.4223	36.102	32.1108	OK	29.1476	18.5026	-0.655644	-1.78364	5e-05	0.00215505	yes
ENSG00000165030.3	NFIL3	chr9:94171326-94186144	21.6153	10.4877	11.632	19.4167	22.9243	10.7753	40.8724	13.4401	14.8452	12.7493	55.4481	15.0586	OK	25.4023	16.1419	-0.65415	-1.52413	0.0002	0.00710789	yes
ENSG00000114861.14	FOXP1	chr3:71003843-71633140	51.417	39.0546	38.4496	33.1844	38.1516	37.5156	61.8354	46.886	79.9843	59.8062	67.9791	57.3318	OK	62.3038	39.6288	-0.65277	-1.67725	5e-05	0.00215505	yes
ENSG00000158555.10	GDPD5	chr11:75145684-75236948	10.4763	10.5745	14.0447	17.1412	10.9796	12.0729	15.6141	15.8912	22.0605	20.3217	22.1548	21.0597	OK	19.517	12.5482	-0.637252	-1.56661	0.0002	0.00710789	yes
ENSG00000133606.6	MKRN1	chr7:140152839-140179369	97.8099	102.48	84.3713	96.1981	94.799	101.61	152.36	131.144	133.417	104.667	181.875	191.931	OK	149.232	96.2113	-0.633281	-1.97533	5e-05	0.00215505	yes
ENSG00000232869.2	TRBV29-1	chr7:142448052-142448741	117.106	223.729	225.913	178.051	299.904	191.364	184.41	222.738	712.69	227.54	291.032	276.656	OK	319.177	206.011	-0.631636	-1.55792	0.00025	0.00869421	yes
ENSG00000105643.5	ARRDC2	chr19:18111940-18124911	39.3538	40.4137	32.8633	38.1361	31.5964	34.9295	60.6118	48.141	55.1337	51.9025	74.6216	45.6261	OK	56.0061	36.2155	-0.628979	-1.74769	5e-05	0.00215505	yes
ENSG00000167261.9	DPEP2	chr16:68021296-68034489	13.422	14.3286	10.8357	14.7737	16.881	12.8081	18.1765	27.3352	23.5147	25.6502	17.748	15.9574	OK	21.397	13.8415	-0.628406	-1.34776	0.00135	0.034508	yes
ENSG00000160305.13	DIP2A	chr21:47878811-47989926	12.3519	18.0855	11.6974	12.6786	7.92038	11.0058	18.4664	14.2749	21.255	21.2673	17.7809	20.876	OK	18.9868	12.2899	-0.627517	-1.3287	0.00185	0.0425868	yes
ENSG00000135916.11	ITM2C	chr2:231729614-231743963	105.672	89.2489	86.9774	81.3977	53.0906	66.2105	110.442	105.982	184.993	103.057	106.307	129.547	OK	123.388	80.4329	-0.617343	-2.0949	5e-05	0.00215505	yes
ENSG00000173334.3	TRIB1	chr8:126442562-126450647	57.8891	28.5695	30.1978	28.1354	33.9796	27.1975	73.6094	36.3235	48.9743	45.2238	56.107	55.6931	OK	52.6552	34.3282	-0.617183	-1.68934	5e-05	0.00215505	yes
ENSG00000263753.2	LINC00667	chr18:5232874-5246507	4.90131	3.15267	5.54249	6.05719	5.50853	3.57583	5.64268	5.82898	7.54917	9.9682	7.50723	7.54166	OK	7.33965	4.78967	-0.615787	-1.45406	0.00075	0.0211751	yes
ENSG00000211817.2	TRAV38-2DV8	chr14:22748987-22749631	122.682	104.241	113.227	83.6989	85.2926	98.7166	83.7723	205.737	131.629	134.238	275.216	96.4495	OK	154.507	101.31	-0.608901	-1.29284	0.00155	0.0370491	yes
ENSG00000141232.4	TOB1	chr17:48939583-48987593	37.2658	33.9627	29.7026	22.943	34.9053	34.4642	61.0492	33.1163	37.0076	53.3975	66.4457	43.6643	OK	49.1134	32.2073	-0.608732	-1.61646	0.00015	0.00560115	yes
ENSG00000185507.15	IRF7	chr11:612552-615999	10.8812	23.5763	27.5754	20.0875	32.7415	36.3333	22.8974	45.1482	29.0118	25.6608	83.4079	24.3708	OK	38.4162	25.1992	-0.608336	-1.42311	0.00055	0.0166293	yes
ENSG00000157978.7	LDLRAP1	chr1:25870070-25895377	40.2171	36.0663	29.0143	25.9457	36.1615	35.1542	51.0189	44.6418	51.2093	47.49	58.9708	55.2984	OK	51.4382	33.7598	-0.607532	-1.88797	5e-05	0.00215505	yes
ENSG00000164442.8	CITED2	chr6:139693392-139695757	32.8043	20.3953	17.6381	19.1874	23.2351	29.0786	41.4347	34.884	23.8927	28.9751	40.2534	46.8574	OK	36.0496	23.7231	-0.603687	-1.42116	0.0006	0.0178088	yes
ENSG00000059378.8	PARP12	chr7:139723543-139763521	36.6859	45.6599	27.5557	29.1574	43.8936	46.2442	67.441	52.9159	56.9938	34.6432	72.6383	63.2516	OK	57.9806	38.1994	-0.602019	-1.627	5e-05	0.00215505	yes
ENSG00000143801.12	PSEN2	chr1:227058263-227083806	8.68524	13.6357	13.8865	11.9865	12.7141	15.7799	17.3235	19.5977	16.3362	15.2043	25.2574	22.676	OK	19.3992	12.7813	-0.60196	-1.18822	0.0016	0.0375791	yes
ENSG00000137507.7	LRRC32	chr11:76368099-76381791	23.7698	24.416	23.8753	10.5274	37.3382	21.5739	45.6407	29.8796	45.085	13.7876	40.808	38.7082	OK	35.6515	23.5834	-0.59619	-1.38919	0.0009	0.0248898	yes
ENSG00000245164.2	LINC00861	chr8:126953372-126963433	8.15866	6.66366	4.12098	4.46709	5.48711	8.90131	11.5468	7.58447	11.0613	10.4416	5.86043	10.4511	OK	9.49095	6.2998	-0.591246	-1.62755	5e-05	0.00215505	yes
ENSG00000152518.5	ZFP36L2	chr2:43393799-43823185	108.605	67.04	77.7501	99.9219	120.598	82.3037	143.977	87.3381	113.1	231.002	135.587	124.521	OK	139.254	92.7031	-0.587031	-2.05082	5e-05	0.00215505	yes
ENSG00000118762.3	PKD2	chr4:88928819-88998929	30.9997	21.7953	16.7942	15.9377	21.4086	31.9429	35.5439	23.8136	41.8773	27.8677	32.9911	44.4856	OK	34.4299	23.1464	-0.572872	-1.47867	0.0004	0.0127606	yes
ENSG00000163874.8	ZC3H12A	chr1:37940152-37949980	32.1671	27.8946	30.2338	20.4624	32.8385	21.992	54.6031	28.0666	35.2592	34.2219	67.0207	25.665	OK	40.8061	27.5981	-0.564217	-1.63942	0.00015	0.00560115	yes
ENSG00000167106.7	FAM102A	chr9:130696781-130742792	42.0581	64.135	70.9262	73.0473	83.1767	46.531	61.4484	79.965	118.73	156.973	81.7359	61.8544	OK	93.4512	63.3124	-0.561725	-1.78914	5e-05	0.00215505	yes
ENSG00000119801.8	YPEL5	chr2:30369806-30383399	85.6927	55.3027	81.7665	81.4338	80.2981	74.3828	116.693	84.7785	114.682	98.8266	141.263	117.839	OK	112.347	76.4794	-0.55482	-1.88117	5e-05	0.00215505	yes
ENSG00000182162.5	P2RY8	chrX:1581464-1656000	64.7094	78.2767	68.0459	83.1836	79.5202	81.6912	115.874	90.4907	118.431	111.68	108.507	122.907	OK	111.315	75.9045	-0.552388	-2.01665	5e-05	0.00215505	yes
ENSG00000140511.7	HAPLN3	chr15:89420518-89438857	40.2236	43.8492	40.7086	39.45	55.3974	39.1968	62.2212	69.4693	55.8117	52.752	89.6246	48.5328	OK	63.0686	43.1376	-0.547976	-1.54695	0.0004	0.0127606	yes
ENSG00000126524.5	SBDS	chr7:66452663-66704501	67.5336	48.1731	46.3952	60.392	59.0949	54.3447	99.4796	54.5897	76.7724	85.449	107.081	65.6878	OK	81.5099	55.9889	-0.541834	-1.57541	0.0001	0.00403134	yes
ENSG00000144749.9	LRIG1	chr3:66119284-66551435	22.1186	17.4096	16.2865	24.7734	27.3725	20.7184	31.686	22.8937	25.2537	34.5851	44.7848	28.0983	OK	31.2169	21.4465	-0.541586	-1.53693	0.00015	0.00560115	yes
ENSG00000105699.12	LSR	chr19:35739232-35758867	12.918	27.0906	22.9351	34.9494	36.2668	13.4345	25.0696	32.1348	39.3605	62.6056	41.1665	14.0496	OK	35.7311	24.5991	-0.538575	-1.3013	0.0012	0.031468	yes
ENSG00000130956.9	HABP4	chr9:99212482-99253618	14.929	12.0496	14.2002	25.6971	17.1935	13.9586	15.9378	15.7869	25.3062	34.0704	29.0956	22.1784	OK	23.7292	16.338	-0.538433	-1.39354	0.0006	0.0178088	yes
ENSG00000172331.7	BPGM	chr7:134331559-134364565	50.1323	34.5758	34.5262	47.7164	52.5347	65.1865	90.3825	38.9149	50.6268	32.5919	103.137	95.5767	OK	68.5382	47.4453	-0.530644	-1.72401	5e-05	0.00215505	yes
ENSG00000145730.16	PAM	chr5:102201429-102366809	19.5508	14.2036	21.587	20.0194	21.3742	21.7714	31.7993	16.1986	29.6787	24.783	38.3648	29.1565	OK	28.3301	19.7511	-0.520405	-1.63021	5e-05	0.00215505	yes
ENSG00000135148.7	TRAFD1	chr12:112563304-112591407	31.1284	28.4234	34.2887	39.6503	36.8325	43.3268	47.5739	44.9619	44.4965	40.5032	76.4325	52.2975	OK	51.0443	35.6083	-0.519534	-1.66026	0.0001	0.00403134	yes
ENSG00000133639.3	BTG1	chr12:92378755-92583436	140.585	119.727	127.915	98.479	128.401	152.954	192.131	135.115	199.738	169.893	199.604	203.423	OK	183.317	128.01	-0.518085	-1.99191	5e-05	0.00215505	yes
ENSG00000229164.5	TRAC	chr14:23016446-23021097	1674.96	1695.11	1864.65	1675.41	1845.09	1410.87	2039.78	2331.67	2566.93	2449.71	3100.37	2005.7	OK	2415.69	1694.35	-0.511707	-1.87764	5e-05	0.00215505	yes
ENSG00000104998.2	IL27RA	chr19:14142559-14163743	60.7077	66.2502	70.9628	63.5434	62.4419	64.4213	84.8266	79.508	94.1818	99.5549	103.38	76.8738	OK	89.7208	64.7212	-0.471205	-1.68308	5e-05	0.00215505	yes
ENSG00000160445.6	ZER1	chr9:131486723-131534172	28.6773	24.7561	32.9988	25.8291	30.6076	27.8404	36.9893	37.6268	52.95	45.209	40.9531	28.6843	OK	40.4021	28.4516	-0.505922	-1.24405	0.0016	0.0375791	yes
ENSG00000181191.11	PJA1	chrX:68380696-68385636	26.6976	25.7442	22.0934	32.4217	34.4502	27.3762	39.6115	37.2955	38.6764	36.7068	47.4531	39.0683	OK	39.8019	28.1305	-0.500701	-1.36307	0.001	0.0271913	yes
ENSG00000206503.7	HLA-A	chr6:29909036-29913661	1099.84	1686.67	1725.32	1029.8	1912.03	1292.84	2075.78	2260.08	2555.9	1174.07	2531.41	1762.75	OK	2060	1457.75	-0.498899	-1.68281	0.0001	0.00403134	yes
ENSG00000211721.2	TRBV6-5	chr7:142180514-142181016	298.383	253.128	182.384	231.845	182.89	116.393	398.869	405.247	217.333	159.885	393.148	211.549	OK	297.672	210.837	-0.497594	-1.46619	0.0006	0.0178088	yes
ENSG00000113504.15	SLC12A7	chr5:1050498-1112150	8.72052	13.0452	32.0043	26.7694	11.7267	10.4712	14.7412	16.6996	46.8889	32.3797	17.3306	16.2465	OK	24.0477	17.1229	-0.489974	-1.42545	0.00065	0.0190143	yes
ENSG00000051108.10	HERPUD1	chr16:56965959-56977798	89.4296	79.8342	82.6969	109.648	119.856	92.9379	145.278	114.835	125.39	126.441	190.918	103.635	OK	134.416	95.7338	-0.489607	-1.75757	5e-05	0.00215505	yes
ENSG00000132274.11	TRIM22	chr11:5684424-5893588	80.3375	106.717	81.5878	127.6	101.873	121.959	132.851	115.205	145.228	190.88	131.401	154.164	OK	144.955	103.346	-0.488124	-1.84186	5e-05	0.00215505	yes
ENSG00000164088.13	PPM1M	chr3:52279840-52284613	36.5281	53.1386	55.4385	37.3248	40.1751	40.3781	49.7903	67.9567	86.6392	39.9371	73.4773	50.9282	OK	61.4548	43.8305	-0.487589	-1.36883	0.00075	0.0211751	yes
ENSG00000204592.5	HLA-E	chr6:30457243-30461982	720.999	790.06	725.444	721.802	897.363	760.896	1053.46	1170.6	1127.2	922.866	1260.86	936.637	OK	1078.6	769.427	-0.487309	-1.68995	0.0001	0.00403134	yes
ENSG00000163346.12	PBXIP1	chr1:154916551-154928597	207.843	175.486	205.655	226.229	193.891	232.477	277.401	197.584	381.2	305.832	261.883	309.786	OK	288.948	206.93	-0.481665	-1.73741	5e-05	0.00215505	yes
ENSG00000110324.5	IL10RA	chr11:117857062-117872194	226.925	344.863	181.67	337.456	270.864	268.758	314.494	389.998	295.67	436.101	401.04	274.638	OK	351.99	271.756	-0.373223	-1.34331	0.00125	0.0324639	yes
ENSG00000136003.11	ISCU	chr12:108956376-108963160	112.366	118.729	134.273	152.919	139.539	157.335	175.08	163.193	162.999	197.278	260.603	164.136	OK	187.215	135.86	-0.462574	-1.45136	0.0002	0.00710789	yes
ENSG00000100599.11	RIN3	chr14:92980117-93155339	29.5822	41.0122	30.4748	27.645	37.5947	36.1509	43.5869	45.9186	60.1068	47.8777	44.8384	36.0418	OK	46.395	33.7433	-0.45937	-1.41163	0.0002	0.00710789	yes
ENSG00000198814.8	GK	chrX:30671475-30748725	34.6026	30.8566	34.7003	33.8305	27.3085	38.0252	53.7716	26.1445	38.2591	32.4814	69.4513	52.8081	OK	45.486	33.2206	-0.453345	-1.29037	0.00065	0.0190143	yes
ENSG00000157514.12	TSC22D3	chrX:106956450-107020308	117.838	92.9124	69.1308	84.8791	96.6195	84.8635	142.225	113.153	93.1826	150.265	138.141	109.621	OK	124.431	91.0405	-0.450769	-1.64389	5e-05	0.00215505	yes
ENSG00000140105.13	WARS	chr14:100800124-100996640	106.174	110.842	132.81	121.248	100.359	115.405	142.177	126.774	187.488	98.8804	203.605	178.075	OK	156.167	114.473	-0.448079	-1.57371	0.0001	0.00403134	yes
ENSG00000120129.5	DUSP1	chr5:172189982-172204777	207.359	227.549	87.2935	154.329	151.964	187.417	278.814	290.95	74.0681	254.103	288.104	199.341	OK	230.897	169.319	-0.447507	-1.63361	5e-05	0.00215505	yes
ENSG00000048140.13	TSPAN17	chr5:176074387-176086058	43.1265	50.7138	53.7736	42.1424	54.0549	44.4012	66.9826	55.8574	57.5576	66.1627	87.6909	58.5449	OK	65.466	48.0354	-0.446648	-1.3157	0.00145	0.0361518	yes
ENSG00000204525.10	HLA-C	chr6:31236525-31239863	780.407	1158.31	981.55	676.009	1303.5	809.811	1076.63	1677.44	1341.16	679.004	1860.39	1060.63	OK	1282.54	951.597	-0.430584	-1.57581	0.00015	0.00560115	yes
ENSG00000168310.6	IRF2	chr4:185308866-185395734	45.6775	48.322	46.9595	40.3075	40.9819	60.5546	60.7162	54.9696	57.9382	53.0724	76.1218	77.9602	OK	63.4631	47.1338	-0.429154	-1.306	0.0021	0.0471366	yes
ENSG00000131871.10	VIMP	chr15:101811021-101817700	113.119	68.2761	107.773	93.6735	86.3045	83.8825	132.97	110.298	105.278	98.3104	170.246	126.502	OK	123.934	92.1713	-0.427182	-1.29289	0.00155	0.0370491	yes
ENSG00000027075.9	PRKCH	chr14:61769738-62124682	86.5523	80.1119	122.557	132.466	137.544	90.027	134.066	101.029	157.991	174.659	176.948	126.991	OK	145.281	108.21	-0.425015	-1.61621	5e-05	0.00215505	yes
ENSG00000156587.11	UBE2L6	chr11:57319128-57335757	182.52	251.144	235.92	244.576	296.129	256.678	326.866	387.272	250.52	235.651	448.155	319.691	OK	328.026	244.495	-0.424007	-1.59398	0.0001	0.00403134	yes
ENSG00000110651.7	CD81	chr11:2349978-2418649	204.637	194.463	166.585	168.522	185.418	223.69	232.454	294.12	247.407	216.138	267.714	255.516	OK	252.225	190.553	-0.40452	-1.48025	0.0004	0.0127606	yes
ENSG00000163050.12	ADCK3	chr1:227085236-227175246	59.6134	50.7543	53.0513	53.2468	54.3305	50.7438	59.0033	72.3869	77.4593	73.4331	77.3747	65.2004	OK	70.8096	53.6233	-0.401084	-1.31975	0.00155	0.0370491	yes
ENSG00000134452.15	FBXO18	chr10:5903579-5987863	57.8193	54.1033	45.0808	41.6277	47.8033	51.1601	66.5089	57.2649	62.5375	63.1746	75.4322	66.8797	OK	65.2996	49.5991	-0.396761	-1.30949	0.00205	0.0463999	yes
ENSG00000198821.6	CD247	chr1:167399876-167487847	141.655	167.212	171.704	180.98	135.687	172.592	188.832	201.104	218.706	260.746	204.72	202.686	OK	212.799	161.638	-0.396722	-1.51016	0.0002	0.00710789	yes
ENSG00000012822.11	CALCOCO1	chr12:54104902-54121529	59.5175	71.0938	52.1303	54.2098	54.9904	65.0304	79.955	70.6066	83.509	75.478	82.3258	77.8395	OK	78.2857	59.4954	-0.395971	-1.28928	0.00105	0.0282663	yes
ENSG00000110448.6	CD5	chr11:60869866-60895324	122.912	119.64	168.817	112.382	144.437	136.328	158.429	137.371	236.903	162.966	199.764	161.985	OK	176.236	134.086	-0.394352	-1.52637	0.00035	0.0115757	yes
ENSG00000205531.8	NAP1L4	chr11:2965666-3013607	180.363	141.148	169.797	174.659	143.003	168.744	183.666	170.041	196.217	246.695	258.636	223.264	OK	213.087	162.952	-0.386989	-1.46906	5e-05	0.00215505	yes
ENSG00000155307.13	SAMSN1	chr21:15857548-16031142	63.8898	57.7717	61.1631	58.336	52.8062	64.6031	68.776	80.0864	46.322	68.3356	120.078	84.7995	OK	78.0663	59.7617	-0.385479	-1.27469	0.00155	0.0370491	yes
ENSG00000178685.9	PARP10	chr8:145051320-145060628	40.4408	54.4236	50.4045	49.8449	46.3068	52.4863	52.3108	66.0083	63.3599	55.0928	85.5017	60.9682	OK	63.8736	48.9845	-0.382895	-1.28418	0.0014	0.0351214	yes
ENSG00000156976.10	EIF4A2	chr3:186499568-186524484	91.1879	60.9633	91.5875	105.06	95.4949	85.8397	122.322	93.3692	104.486	153.282	107.032	108.538	OK	114.838	88.3556	-0.378209	-1.3109	0.0012	0.031468	yes
ENSG00000038274.12	MAT2B	chr5:162930119-162946342	164.184	128.146	120.6	161.105	139.454	167.425	198.47	162.331	155.117	192.428	221.237	214.349	OK	190.655	146.819	-0.376929	-1.47131	0.00055	0.0166293	yes
ENSG00000106799.8	TGFBR1	chr9:101867370-101916474	30.6662	25.554	33.051	45.2968	43.7838	45.3052	21.592	16.8099	25.6095	28.8554	21.9172	30.4153	OK	24.1999	37.2762	0.623254	1.55405	0.00015	0.00560115	yes
ENSG00000205220.7	PSMB10	chr16:67927174-67970990	350.832	389.934	417.278	335.99	395.209	349.829	458.98	610.562	475.698	337.787	565.511	447.979	OK	482.753	373.179	-0.371418	-1.27166	0.0019	0.0434907	yes
ENSG00000162511.7	LAPTM5	chr1:31205315-31230667	361.361	358.218	374.195	315.235	373.898	409.503	487.032	419.738	489.558	419.686	480.145	524.543	OK	470.117	365.402	-0.363537	-1.39824	0.0002	0.00710789	yes
ENSG00000204642.9	HLA-F	chr6:29690551-29716770	183.113	250.876	234.228	185.055	222.151	199.26	293.711	303.31	290.278	207.406	300.533	244.46	OK	273.283	212.447	-0.363292	-1.29828	0.0018	0.0416726	yes
ENSG00000010810.13	FYN	chr6:111981534-112194655	94.1079	82.6137	104.339	115.272	95.4926	81.2705	128.7	95.9136	138.991	143.946	136.313	91.7149	OK	122.596	95.516	-0.360103	-1.31038	0.0013	0.0333351	yes
ENSG00000180448.6	HMHA1	chr19:1065921-1086627	330.293	404.792	318.306	354.664	310.392	345.521	414.295	477.863	474.404	419.86	471.156	387.537	OK	440.852	343.995	-0.357909	-1.28419	0.0015	0.0367205	yes
ENSG00000196843.11	ARID5A	chr2:97202485-97218375	105.196	160.441	195.469	123.312	139.07	141.673	142.324	176.721	208.184	147.583	266.86	164.062	OK	184.289	144.193	-0.353967	-1.32241	0.00155	0.0370491	yes
ENSG00000231925.7	TAPBP	chr6:33267470-33282164	227.999	254.34	285.287	266.016	295.747	244.895	360.821	345.218	352.934	242.795	412.27	294.996	OK	334.839	262.38	-0.351807	-1.27926	0.0015	0.0367205	yes
ENSG00000044574.7	HSPA5	chr9:127997131-128003609	190.807	131.898	186.573	194.076	183.98	183.177	231.257	162.98	234.841	240.425	283.695	210.905	OK	227.35	178.418	-0.349654	-1.36051	0.00105	0.0282663	yes
ENSG00000164032.7	H2AFZ	chr4:100869244-101136662	886.299	568.419	718.589	684.859	599.598	700.754	584.077	591.57	540.102	454.067	531.327	596.773	OK	549.653	693.087	0.334515	1.28777	0.0015	0.0367205	yes
ENSG00000136810.8	TXN	chr9:113006090-113018920	1128.62	949.085	826.309	979.287	885.507	1029.96	794.095	847.735	602.152	670.002	736.197	920.669	OK	761.808	966.461	0.343284	1.32322	0.0016	0.0375791	yes
ENSG00000115233.7	PSMD14	chr2:162164548-162268228	104.203	60.1283	82.1484	103.417	85.8009	84.692	71.6693	64.3753	66.9834	53.4162	77.1125	70.9147	OK	67.4119	86.7315	0.363553	1.2622	0.0019	0.0434907	yes
ENSG00000181847.7	TIGIT	chr3:114009905-114029135	81.1865	69.6011	108.222	103.366	109.433	72.4666	65.3992	65.1975	64.7588	89.5096	72.4725	57.8043	OK	69.1903	90.7126	0.390733	1.08924	0.0016	0.0375791	yes
ENSG00000070831.11	CDC42	chr1:22379119-22419437	100.713	60.2237	77.8999	98.4655	72.8294	87.3352	84.0708	61.8688	58.9944	66.1043	38.6887	68.5589	OK	63.0477	82.911	0.395121	1.37942	0.00075	0.0211751	yes
ENSG00000131174.4	COX7B	chrX:77154934-77162870	61.0893	44.4267	52.9366	46.314	49.741	63.5265	49.4682	35.2162	38.7791	39.7419	31.3211	47.0677	OK	40.2657	53.0057	0.396596	1.30193	0.0014	0.0351214	yes
ENSG00000170312.11	CDK1	chr10:62538211-62554610	40.3401	16.8045	27.1165	35.9427	23.0029	29.3453	9.05255	9.87599	4.06826	5.41723	10.5032	18.6246	OK	9.5903	28.7587	1.58435	2.56906	5e-05	0.00215505	yes
ENSG00000184009.5	ACTG1	chr17:79476996-79479900	1868.76	1957.8	2265.75	2031.05	2075.81	1788.59	1261.99	1958.4	1421.27	1301.15	1658.28	1472.27	OK	1512.23	1997.96	0.401851	1.325	0.0012	0.031468	yes
ENSG00000166851.10	PLK1	chr16:23690142-23724821	52.2324	48.5995	60.5831	47.238	27.2148	36.0322	16.4452	19.5692	15.3649	6.5836	17.3775	19.753	OK	15.8489	45.3167	1.51566	2.60978	5e-05	0.00215505	yes
ENSG00000092964.12	DPYSL2	chr8:26371790-26515694	52.9286	56.7705	79.7181	68.0674	76.9614	64.1783	47.2263	54.8132	55.1873	47.8604	46.4438	49.3458	OK	50.1461	66.4374	0.405857	1.47361	0.0002	0.00710789	yes
ENSG00000117091.5	CD48	chr1:160640567-160681641	51.2572	84.313	76.9204	76.5567	83.9049	77.2653	30.224	73.6054	60.8736	63.9415	57.3131	51.0152	OK	56.1621	75.0362	0.41799	1.27192	0.0021	0.0471366	yes
ENSG00000183780.8	SLC35F3	chr1:234040678-234460262	32.6658	19.0901	36.3379	31.6557	34.9758	35.8883	21.9928	18.9667	23.8402	15.8426	21.7976	39.4103	OK	23.6417	31.7689	0.426284	1.31011	0.0014	0.0351214	yes
ENSG00000135932.6	CAB39	chr2:231577559-231685790	72.0711	52.9248	77.0123	79.5838	69.7846	77.1081	48.3911	46.9249	57.4624	49.4281	51.0744	65.4549	OK	53.1226	71.4141	0.426883	1.55757	0.00025	0.00869421	yes
ENSG00000101608.8	MYL12A	chr18:3247478-3261848	1430.29	1268.54	1500.22	1475.61	1464.7	1342.84	1084.55	1156.69	1090.39	963.31	1031.59	953.686	OK	1046.7	1413.7	0.433623	1.62427	5e-05	0.00215505	yes
ENSG00000198355.4	PIM3	chr22:50354160-50357728	168.605	145.078	187.476	149.964	170.784	127.826	131.403	121.887	115.462	75.9336	177.117	80.1065	OK	116.985	158.289	0.436237	1.50509	0.00035	0.0115757	yes
ENSG00000167642.8	SPINT2	chr19:38755097-38795649	144.364	109.975	163.809	155.359	148.412	126.991	109.406	103.866	113.173	106.702	86.9655	107.045	OK	104.526	141.485	0.436784	1.44362	0.0005	0.0152887	yes
ENSG00000163600.8	ICOS	chr2:204801470-204826300	47.6105	34.4725	39.8763	34.8894	34.7409	47.4686	35.9727	26.8948	25.5308	18.2952	33.4074	36.5035	OK	29.4341	39.843	0.43684	1.49586	0.00035	0.0115757	yes
ENSG00000134333.9	LDHA	chr11:18415934-18429972	436.964	306.856	335.899	459.046	375.029	339.21	312.233	265.247	241.74	249.847	297.221	295.489	OK	276.963	375.5	0.439121	1.64116	0.0001	0.00403134	yes
ENSG00000122566.16	HNRNPA2B1	chr7:26229546-26240366	517.436	320.711	441.242	547.707	401.995	453.376	348.439	235.841	320.451	328.618	265.533	477.258	OK	329.357	447.078	0.440875	1.65234	0.0001	0.00403134	yes
ENSG00000217555.8	CKLF	chr16:66586469-66613040	403.111	360.556	467.275	448.063	528.368	386.355	326.289	371.27	244.629	296.557	358.711	302.459	OK	316.652	432.288	0.449093	1.39672	0.00065	0.0190143	yes
ENSG00000100097.7	LGALS1	chr22:38071614-38075813	1675.23	1122.95	1038.59	927.794	739.733	1007.15	1012.47	958.527	787.233	390.916	779.816	803.541	OK	788.751	1085.24	0.460375	1.63352	0.00015	0.00560115	yes
ENSG00000108829.9	LRRC59	chr17:48450580-48475249	27.248	18.6578	25.0576	28.1674	22.2465	26.6139	17.7272	14.2194	16.2725	16.6972	18.1598	24.4458	OK	17.9203	24.6652	0.460881	1.28947	0.0015	0.0367205	yes
ENSG00000197635.5	DPP4	chr2:162848750-162931679	124.174	75.9468	131.872	109.871	120.301	126.376	114.848	74.8348	77.484	65.1475	57.3215	108.546	OK	83.0302	114.757	0.466869	1.80662	5e-05	0.00215505	yes
ENSG00000140406.2	MESDC1	chr15:81293294-81296342	56.9615	82.424	75.3627	63.1502	71.2186	61.0356	41.2399	64.1756	55.3654	40.6059	52.2138	42.3688	OK	49.3282	68.3588	0.470713	1.33479	0.00115	0.0306528	yes
ENSG00000105968.14	H2AFV	chr7:44866389-44887682	287.575	268.968	270.865	244.834	218.158	230.726	206.307	215.064	153.22	149.928	175.362	180.082	OK	179.994	253.521	0.494158	1.47437	0.00035	0.0115757	yes
ENSG00000127564.12	PKMYT1	chr16:3013944-3030540	19.7809	19.0207	24.9182	22.43	17.0259	16.0833	10.4456	8.6764	3.12978	1.66549	11.4406	7.33729	OK	7.11587	19.8765	1.48195	1.7377	0.0002	0.00710789	yes
ENSG00000109861.11	CTSC	chr11:88026759-88070955	649.73	572.813	895.692	825.045	779.308	708.038	488.136	582.73	489.66	443.436	495.43	610.624	OK	518.336	738.438	0.510588	1.44716	0.0005	0.0152887	yes
ENSG00000179862.5	CITED4	chr1:41326728-41328018	155.011	196.782	306.38	202.833	365.842	139.897	92.0759	152.681	176.119	182.928	264.877	87.0122	OK	159.282	227.791	0.516126	1.45403	0.00035	0.0115757	yes
ENSG00000182481.4	KPNA2	chr17:66031634-66042958	127.725	78.0017	107.059	118.609	87.107	103.095	64.619	60.2367	64.7016	66.7336	86.5913	89.7889	OK	72.1118	103.599	0.522709	1.80522	5e-05	0.00215505	yes
ENSG00000167325.10	RRM1	chr11:4116038-4160106	65.1369	37.0979	50.4135	60.6135	44.3259	46.8826	37.5237	31.161	34.0993	34.8697	31.8719	39.9014	OK	34.9045	50.745	0.539854	1.84236	5e-05	0.00215505	yes
ENSG00000188452.9	CERKL	chr2:182401402-182545603	26.0962	12.8439	21.1982	21.9308	23.2014	22.3919	18.5554	12.5116	15.609	15.1626	12.1207	13.4495	OK	14.5681	21.2771	0.546484	1.54374	5e-05	0.00215505	yes
ENSG00000117139.12	KDM5B	chr1:202696525-202778598	13.0532	8.8761	24.8644	21.4811	20.4503	18.7337	14.348	8.94519	9.53607	8.22014	10.1329	21.8256	OK	12.168	17.9098	0.557659	1.37018	0.00045	0.0140244	yes
ENSG00000130511.11	SSBP4	chr19:18530145-18549111	72.5663	88.1417	127.307	80.6791	125.051	70.6733	63.1828	78.8543	71.9105	64.9737	60.6151	42.0659	OK	63.6004	94.0696	0.564693	1.37696	0.0006	0.0178088	yes
ENSG00000059804.11	SLC2A3	chr12:8071825-8088871	74.5345	69.8858	68.6942	145.918	101.625	86.51	54.0723	54.011	45.3382	78.2141	74.3696	58.5973	OK	60.7671	91.1947	0.58566	1.93902	5e-05	0.00215505	yes
ENSG00000106868.12	SUSD1	chr9:114803064-114937688	11.4614	7.4626	12.3206	12.8725	12.8959	12.3164	7.32073	7.78835	7.72523	7.50879	6.38091	9.17426	OK	7.64971	11.5549	0.595026	1.26294	0.00085	0.0236686	yes
ENSG00000189403.10	HMGB1	chr13:31032883-31191734	801.924	484.87	680.562	635.696	551.975	582.918	501.555	353.469	425.809	311.011	411.183	471.311	OK	412.39	622.991	0.595203	1.83656	5e-05	0.00215505	yes
ENSG00000123975.4	CKS2	chr9:91926112-91931618	217.525	125.787	124.966	185.174	108.784	138.079	125.4	122.313	84.8992	43.2904	85.1718	134.812	OK	99.3143	150.053	0.595395	1.67108	5e-05	0.00215505	yes
ENSG00000134802.13	SLC43A3	chr11:57154266-57195053	42.1904	38.2218	48.9406	40.307	32.4493	37.8642	23.3835	29.311	25.8575	20.171	34.2633	25.8028	OK	26.4649	39.9955	0.595761	1.72555	5e-05	0.00215505	yes
ENSG00000069399.8	BCL3	chr19:45251092-45263301	66.9847	36.4031	119.109	49.4526	108.093	58.7399	63.6965	52.9985	50.9726	25.39	67.9104	29.2214	OK	48.3649	73.1304	0.596511	1.63239	0.0003	0.0103004	yes
ENSG00000232810.3	TNF	chr6:31543343-31546113	47.2075	61.383	98.7755	64.6659	75.9779	79.4057	45.8938	48.9866	46.5769	53.5118	46.2492	39.095	OK	46.7189	71.2359	0.608599	1.81234	5e-05	0.00215505	yes
ENSG00000177058.7	SLC38A9	chr5:54921672-55112985	7.50321	8.19133	12.3771	13.7915	11.7921	9.54548	7.39449	6.0058	5.60154	8.2177	7.324	6.89786	OK	6.9069	10.5335	0.608871	1.22217	0.0012	0.031468	yes
ENSG00000158869.6	FCER1G	chr1:161185023-161193421	110.365	105.364	109.056	254.776	285.409	131.248	77.8002	120.78	120.057	120.336	110.983	102.357	OK	108.719	166.036	0.610896	1.68399	5e-05	0.00215505	yes
ENSG00000105374.5	NKG7	chr19:51874859-51875969	86.1152	93.2064	56.0448	30.5353	36.0586	35.9479	37.3258	55.1324	30.9336	3.11208	55.8261	38.0257	OK	36.7259	56.318	0.616798	1.26901	0.0022	0.0491091	yes
ENSG00000137309.15	HMGA1	chr6:34204649-34214008	120.578	81.1263	108.664	91.4735	83.206	71.4856	39.9948	73.9432	105.966	48.8718	42.2036	51.87	OK	60.4749	92.7554	0.617096	1.33356	0.001	0.0271913	yes
ENSG00000156502.9	SUPV3L1	chr10:70939987-70968854	13.8502	16.8543	15.6063	20.4955	19.9112	17.3219	9.61887	9.26903	10.2098	16.9666	12.4344	9.26116	OK	11.2933	17.3399	0.618626	1.30237	0.00175	0.0406311	yes
ENSG00000137310.7	TCF19	chr6:31126318-31131992	18.6672	9.8144	21.5116	19.6043	17.6491	12.4458	8.11513	10.1439	14.8531	9.9846	12.2333	9.49809	OK	10.8047	16.6154	0.620864	1.28007	0.00205	0.0463999	yes
ENSG00000204161.9	C10orf128	chr10:50362797-50396630	81.3705	83.6388	112.232	130.485	144.406	106.115	55.181	89.3984	73.9257	75.6189	74.6771	58.6091	OK	71.235	109.708	0.623009	1.40256	0.0004	0.0127606	yes
ENSG00000163464.7	CXCR1	chr2:219027567-219031718	7.92233	7.92489	3.6476	8.36511	9.4695	4.87093	2.57065	5.78982	1.36542	0.806777	0.711162	1.83107	OK	2.17915	7.03339	1.69046	2.19757	5e-05	0.00215505	yes
ENSG00000132906.13	CASP9	chr1:15783223-15853029	22.9042	26.3884	29.4585	31.1123	31.9749	27.0798	19.4298	21.82	16.5991	14.4297	18.3849	18.4748	OK	18.1897	28.153	0.630167	1.44944	0.00025	0.00869421	yes
ENSG00000148841.11	ITPRIP	chr10:106071893-106098162	7.30665	7.67054	7.89214	8.45134	10.9269	9.83793	5.14121	4.66829	5.76185	6.33644	5.14335	6.37055	OK	5.57028	8.68091	0.640096	1.32851	0.0013	0.0333351	yes
ENSG00000145386.5	CCNA2	chr4:122722471-122745087	26.2588	13.3715	25.382	22.2315	19.4811	18.5622	9.26798	7.71299	5.81683	3.13116	6.22279	15.9689	OK	8.02011	20.8812	1.38051	2.37353	5e-05	0.00215505	yes
ENSG00000099282.5	TSPAN15	chr10:71211228-71267425	33.7194	23.8104	27.6237	74.5323	39.6602	55.8854	25.5052	18.2206	19.103	41.6943	21.6275	36.4346	OK	27.0975	42.5386	0.650609	1.67126	5e-05	0.00215505	yes
ENSG00000117399.9	CDC20	chr1:43824625-43828874	46.1054	21.5161	43.0971	34.8659	20.6548	29.1715	17.8625	13.2815	11.4638	4.73619	12.8712	21.6639	OK	13.6465	32.5685	1.25494	2.80968	5e-05	0.00215505	yes
ENSG00000185201.12	IFITM2	chr11:307630-309395	375.919	601.812	260.345	510.604	328.727	397.322	170.878	654.847	198.003	236.07	99.2413	212.533	OK	261.929	412.455	0.655062	2.0687	5e-05	0.00215505	yes
ENSG00000167553.10	TUBA1C	chr12:49602328-49667114	70.1074	59.942	75.2605	67.1169	61.8198	60.6917	42.7052	51.6068	36.5592	25.4692	38.631	55.6316	OK	41.7672	65.823	0.656223	1.85582	5e-05	0.00215505	yes
ENSG00000170779.10	CDCA4	chr14:105475909-105487485	20.5993	10.3374	20.2934	18.6528	15.756	13.0403	11.2159	10.8764	10.0288	8.36733	11.7307	10.3328	OK	10.4253	16.4465	0.657693	1.30524	0.00145	0.0361518	yes
ENSG00000117632.16	STMN1	chr1:26211930-26233482	575.627	291.741	511.283	462.551	293.815	310.314	239.127	202.552	250.441	203.261	338.067	313.376	OK	257.804	407.555	0.660721	2.17108	5e-05	0.00215505	yes
ENSG00000157456.3	CCNB2	chr15:59397276-59425449	46.9917	28.6415	32.0758	30.1601	17.6713	33.4699	16.4729	15.9522	9.53246	3.6058	11.7037	22.1617	OK	13.2381	31.5017	1.25073	2.77535	5e-05	0.00215505	yes
ENSG00000128951.9	DUT	chr15:48604549-48635570	144.17	77.9966	155.542	136.959	100.359	128.242	76.0618	71.9459	77.4659	64.1376	79.4186	100.008	OK	78.1729	123.878	0.664181	1.49996	5e-05	0.00215505	yes
ENSG00000173207.8	CKS1B	chr1:154947128-154951725	156.141	75.3473	107.84	122.141	99.7777	111.605	60.8191	74.4977	72.595	45.2567	77.1524	89.8837	OK	70.0341	112.142	0.679196	1.85714	5e-05	0.00215505	yes
ENSG00000184307.9	ZDHHC23	chr3:113666747-113682211	20.906	15.6281	15.1411	19.8716	19.8863	18.09	13.9573	11.5195	12.9808	15.472	6.69762	7.66533	OK	11.3821	18.2538	0.681432	1.84279	5e-05	0.00215505	yes
ENSG00000182195.6	LDOC1	chrX:140269933-140271310	32.4225	37.8757	17.5004	30.791	42.3553	46.6369	18.9058	22.2861	10.6437	21.8532	18.953	36.6812	OK	21.5538	34.597	0.682701	1.29444	0.00185	0.0425868	yes
ENSG00000100628.7	ASB2	chr14:94400498-94443137	82.6018	100.8	100.009	91.3251	103.861	91.7209	50.7341	79.7363	35.5125	71.9681	63.6198	51.9933	OK	58.9274	95.0529	0.689793	2.31486	5e-05	0.00215505	yes
ENSG00000093009.5	CDC45	chr22:19466981-19508135	18.8275	13.0437	24.7935	17.2849	11.4767	13.9118	8.16933	4.03059	6.34778	2.51968	9.42365	11.8829	OK	7.06232	16.5563	1.22917	2.03573	5e-05	0.00215505	yes
ENSG00000138180.11	CEP55	chr10:95256388-95288849	37.6265	18.1451	28.6028	30.1373	22.16	31.2779	19.3022	11.6532	11.5792	8.61933	21.7753	30.4864	OK	17.2359	27.9916	0.699574	1.79066	5e-05	0.00215505	yes
ENSG00000167670.11	CHAF1A	chr19:4402658-4443389	17.7716	13.9058	14.8722	19.0003	17.6652	19.1702	12.0186	9.13739	9.04293	10.3898	11.2455	11.123	OK	10.4929	17.0642	0.701563	1.20315	0.00175	0.0406311	yes
ENSG00000167470.8	MIDN	chr19:1248551-1259142	16.0603	18.9656	16.6063	10.8355	23.4778	22.6963	12.0516	16.9728	11.3012	7.54089	6.01726	12.7351	OK	11.1031	18.107	0.705578	1.49011	0.0004	0.0127606	yes
ENSG00000167460.10	TPM4	chr19:16178316-16213813	187.964	159.995	182.888	180.887	167.736	162.363	107.069	102.824	94.5981	86.808	130.48	114.853	OK	106.105	173.639	0.710592	2.49044	5e-05	0.00215505	yes
ENSG00000188229.5	TUBB4B	chr9:140135664-140142222	230.361	187.718	213.563	188.569	141.941	195.941	108.504	121.899	125.214	88.8104	134.206	126.065	OK	117.449	193.016	0.716678	2.47851	5e-05	0.00215505	yes
ENSG00000080986.8	NDC80	chr18:2571509-2616634	35.6211	14.3374	23.3449	31.5655	20.2433	25.0461	18.4593	13.4274	8.40429	9.7108	15.5491	25.7457	OK	15.2161	25.0264	0.71785	1.83873	5e-05	0.00215505	yes
ENSG00000115232.9	ITGA4	chr2:182321933-182400914	130.452	87.0192	123.496	114.45	130.556	112.313	86.0875	62.6542	72.8849	72.6393	56.2422	73.3791	OK	70.6479	116.381	0.720136	2.03234	5e-05	0.00215505	yes
ENSG00000087586.13	AURKA	chr20:54944444-54967393	17.3792	5.75929	9.84041	14.4604	7.50912	11.3555	5.50251	4.70476	5.08907	4.02472	8.32004	12.2918	OK	6.65549	11.0507	0.731517	1.36148	0.00085	0.0236686	yes
ENSG00000170476.11	MZB1	chr5:138723256-138725603	204.393	76.7087	95.4751	106.153	92.0286	140.4	79.79	82.1025	68.5822	32.3682	42.7207	124.449	OK	71.6688	119.193	0.733885	1.55914	5e-05	0.00215505	yes
ENSG00000108106.9	UBE2S	chr19:55896712-55919145	367.047	240.883	308.823	274.824	206.11	252.216	166.291	178.106	163.743	120.719	210.025	153.092	OK	165.329	274.984	0.734005	1.31256	0.0014	0.0351214	yes
ENSG00000112195.8	TREML2	chr6:41158014-41168932	7.49254	7.38628	4.07713	11.2874	6.48328	7.21274	3.40935	8.88598	3.62974	3.49914	2.38206	4.56885	OK	4.39586	7.32322	0.736335	1.51657	0.0003	0.0103004	yes
ENSG00000164104.7	HMGB2	chr4:174252845-174256276	1066.85	514.731	816.703	821.429	529.373	665.143	511.05	395.04	376.211	309.68	455.407	591.601	OK	439.831	735.705	0.742176	2.7859	5e-05	0.00215505	yes
ENSG00000033867.12	SLC4A7	chr3:27414213-27525887	7.30717	5.39019	6.02026	11.4588	7.41946	5.95627	4.399	3.82319	4.1475	7.11339	2.50892	4.04192	OK	4.33899	7.25869	0.74235	1.52109	0.00025	0.00869421	yes
ENSG00000198830.6	HMGN2	chr1:26799009-26802463	1063.17	611.469	890.259	854.613	701.25	813.592	543.309	465.713	416.211	371.834	584.347	558.859	OK	490.046	822.393	0.746912	2.88075	5e-05	0.00215505	yes
ENSG00000164611.8	PTTG1	chr5:159848828-159855748	370.947	259.149	321.818	298.678	225.509	230.639	135.212	149.503	130.06	95.6114	126.827	169.15	OK	134.394	284.457	1.08174	3.28543	5e-05	0.00215505	yes
ENSG00000169679.10	BUB1	chr2:111395274-111435691	26.6082	11.5466	21.4	19.9967	14.9411	17.1014	11.0741	10.517	8.55492	5.29458	11.5377	18.8416	OK	10.97	18.599	0.761662	2.01516	5e-05	0.00215505	yes
ENSG00000113070.6	HBEGF	chr5:139712427-139726216	11.1263	10.9208	7.42024	19.6511	20.2489	9.83931	7.60672	10.0929	4.18638	8.48095	12.5993	4.0568	OK	7.83718	13.2011	0.752253	1.36258	0.0006	0.0178088	yes
ENSG00000122644.8	ARL4A	chr7:12726480-12730559	30.9455	21.8959	25.4477	39.1611	15.9001	35.0004	18.9017	11.8518	14.0845	21.6789	16.1435	16.8555	OK	16.586	28.0585	0.758469	1.53396	0.0004	0.0127606	yes
ENSG00000164109.9	MAD2L1	chr4:120976762-121337921	13.3878	6.76219	11.8874	12.6848	10.962	11.6381	6.46608	5.12152	5.38938	6.24078	7.01615	9.76405	OK	6.66633	11.2204	0.751155	2.15916	5e-05	0.00215505	yes
ENSG00000117308.10	GALE	chr1:24122089-24127242	21.2316	22.8126	30.1259	28.3552	25.9604	21.025	16.3417	20.604	14.9724	13.9324	12.8963	9.35968	OK	14.6844	24.9184	0.762927	1.58779	0.00015	0.00560115	yes
ENSG00000100526.15	CDKN3	chr14:54863672-54886936	53.2747	14.8376	32.9141	37.3762	21.6522	33.083	23.1448	27.9087	13.5898	8.57855	22.6283	17.459	OK	18.8848	32.1897	0.769368	1.25985	0.00205	0.0463999	yes
ENSG00000160050.10	CCDC28B	chr1:32665986-32674288	37.4309	39.5043	37.4953	41.7963	30.9145	41.4027	15.9005	25.0877	25.7063	20.7439	21.6273	24.765	OK	22.3051	38.0907	0.772064	1.3147	0.0013	0.0333351	yes
ENSG00000162063.8	CCNF	chr16:2479394-2509967	15.8657	11.1017	16.3997	18.7878	12.2579	11.409	7.19034	10.1582	9.67955	7.58084	9.33092	6.28175	OK	8.37027	14.3036	0.773035	1.9144	5e-05	0.00215505	yes
ENSG00000137563.7	GGH	chr8:63927643-63951730	31.1783	7.19823	18.9371	23.6426	19.9778	13.5496	15.5579	9.8995	7.69265	6.262	16.9995	10.2654	OK	11.1128	19.0806	0.77988	1.40435	0.00115	0.0306528	yes
ENSG00000184489.7	PTP4A3	chr8:142400038-142441620	62.0676	44.0023	48.2996	49.9289	46.824	73.0269	22.3483	42.2981	28.0873	22.5405	23.1859	44.7395	OK	30.5333	54.0249	0.823242	1.91566	5e-05	0.00215505	yes
ENSG00000132965.5	ALOX5AP	chr13:31309644-31338556	60.2435	68.8023	184.281	134.776	84.7441	33.9649	29.85	81.9524	66.9847	67.0562	35.6984	36.0615	OK	52.9339	94.4686	0.835643	2.2274	5e-05	0.00215505	yes
ENSG00000186193.7	SAPCD2	chr9:139952114-139965040	8.04903	7.23214	11.1956	5.71534	3.48373	6.91698	3.4494	4.50956	3.76172	2.83313	4.35283	4.69735	OK	3.934	7.0988	0.851578	1.36358	0.0015	0.0367205	yes
ENSG00000198901.9	PRC1	chr15:91509269-91538859	24.713	10.529	17.0501	15.8769	10.2873	12.4017	12.185	6.42476	9.65144	4.75047	7.6609	9.4945	OK	8.36117	15.143	0.856872	1.47744	0.00015	0.00560115	yes
ENSG00000196839.8	ADA	chr20:43160425-43280383	29.6694	32.6148	31.2592	25.0684	43.9945	20.5607	14.8361	27.4154	19.1489	9.19634	17.3997	12.4527	OK	16.7415	30.5278	0.866692	1.87613	5e-05	0.00215505	yes
ENSG00000196230.8	TUBB	chr6:30687977-30693203	386.444	269.26	388.54	364.61	298.926	307.344	188.315	209.032	171.068	104.972	200.001	230.184	OK	183.929	335.854	0.868687	3.29961	5e-05	0.00215505	yes
ENSG00000088325.11	TPX2	chr20:30327073-30389608	56.1414	24.9554	48.6771	47.3572	31.0648	33.6931	24.6757	20.6131	16.0719	15.5974	20.7883	34.3002	OK	22.0078	40.3149	0.873299	2.72787	5e-05	0.00215505	yes
ENSG00000112029.5	FBXO5	chr6:153291663-153304714	16.1577	6.70933	10.6106	12.2472	7.70442	10.5438	7.23018	3.77952	5.12555	4.25666	7.8215	6.69314	OK	5.81776	10.6622	0.873966	1.56557	0.00035	0.0115757	yes
ENSG00000123416.11	TUBA1B	chr12:49521564-49541652	508.029	307.112	557.861	375.848	336.615	387.081	262.436	242.372	235.459	144.872	245.101	217.648	OK	224.648	412.091	0.875296	3.30603	5e-05	0.00215505	yes
ENSG00000121152.5	NCAPH	chr2:97001524-97039583	15.7797	8.28258	11.2928	12.5655	6.40965	8.03849	5.16936	5.6858	5.59956	3.3147	7.72485	6.45987	OK	5.65902	10.3948	0.877236	1.7686	5e-05	0.00215505	yes
ENSG00000133818.8	RRAS2	chr11:14299471-14386052	46.5494	30.6192	42.2074	63.1009	42.0892	34.295	23.2474	21.8602	26.0888	26.0644	17.2824	25.7772	OK	23.3867	43.1435	0.883454	2.07127	5e-05	0.00215505	yes
ENSG00000137804.8	NUSAP1	chr15:41624891-41673248	110.975	52.0814	90.7531	95.1977	63.5535	86.8341	44.7283	39.2315	46.996	26.6744	47.2156	61.564	OK	44.4016	83.2325	0.906534	2.75247	5e-05	0.00215505	yes
ENSG00000075790.6	BCAP29	chr7:107220001-107263762	57.8545	40.4358	47.0235	76.5215	61.996	44.9066	32.4309	22.1051	20.1767	29.7072	37.0218	33.8939	OK	29.2226	54.7896	0.906819	1.49772	0.00095	0.0260944	yes
ENSG00000128944.9	KNSTRN	chr15:40674921-40686447	21.6083	19.7435	21.8715	24.4121	13.1491	24.0552	9.04234	14.1437	9.41815	7.88938	10.8653	15.1313	OK	11.0817	20.8066	0.90886	1.65209	0.0002	0.00710789	yes
ENSG00000197061.3	HIST1H4C	chr6:26104103-26104518	1134.04	1039.03	848.819	768.048	789.106	1313.06	569.135	446.862	403.303	362.212	321.258	1018.75	OK	520.254	982.017	0.916532	2.88618	5e-05	0.00215505	yes
ENSG00000112312.5	GMNN	chr6:24775158-24786327	27.664	12.8717	22.2846	28.0552	23.9212	20.8196	12.1089	10.1997	14.0965	9.61363	13.7704	10.0925	OK	11.6469	22.6027	0.956544	1.84471	5e-05	0.00215505	yes
ENSG00000146918.15	NCAPG2	chr7:158424002-158497520	28.3831	11.8764	20.2132	27.6824	17.3966	19.2635	11.5002	5.71801	10.0516	11.8854	12.8606	11.2186	OK	10.5391	20.8025	0.981011	2.39025	5e-05	0.00215505	yes
ENSG00000160957.8	RECQL4	chr8:145736666-145743229	10.8602	6.11632	14.4779	11.6076	7.76031	9.06055	6.55569	5.67149	4.1587	3.3144	6.03595	4.28466	OK	5.00348	9.98048	0.996178	1.8365	5e-05	0.00215505	yes
ENSG00000109472.9	CPE	chr4:166300093-166419472	17.5936	7.78653	2.73757	3.67312	4.40155	7.14075	4.07981	5.65939	3.23267	3.8639	1.35589	3.49656	OK	3.6147	7.22219	0.998559	1.53969	0.00055	0.0166293	yes
ENSG00000171101.9	SIGLEC17P	chr19:51645557-51685222	7.72728	17.4819	39.9554	32.2084	47.1909	16.5113	2.40609	21.9259	11.897	17.0069	14.4091	12.7563	OK	13.4002	26.8459	1.00245	2.07094	5e-05	0.00215505	yes
ENSG00000143228.8	NUF2	chr1:163291689-163325554	20.7602	10.5449	16.6308	13.1026	9.8564	13.7473	7.55446	6.15405	6.76632	2.79883	7.29108	11.5788	OK	7.02392	14.107	1.00607	1.55877	0.0004	0.0127606	yes
ENSG00000185885.11	IFITM1	chr11:313505-315272	280.082	407.473	371.748	476.433	627.912	523.651	83.4302	489.082	186.132	198.991	207.663	159.868	OK	220.861	447.883	1.01998	3.37617	5e-05	0.00215505	yes
ENSG00000188486.3	H2AFX	chr11:118964563-118966177	107.751	80.3386	126.656	88.743	97.9311	82.8443	53.1434	53.5372	47.499	28.3841	40.3821	62.6218	OK	47.5946	97.3773	1.03279	2.36743	5e-05	0.00215505	yes
ENSG00000035499.8	DEPDC1B	chr5:59892738-59995988	7.69151	5.6509	7.1795	11.3175	5.29313	7.08342	3.11352	2.06277	2.44106	1.97841	4.17932	7.80931	OK	3.5974	7.36933	1.03458	1.26425	0.00155	0.0370491	yes
ENSG00000102265.7	TIMP1	chrX:47420515-47479252	202.063	160.403	178.896	140.306	251.243	135.193	81.0914	152.526	115.026	44.384	74.9196	53.0908	OK	86.8398	178.017	1.03559	1.76779	0.0004	0.0127606	yes
ENSG00000034063.9	UHRF1	chr19:4903091-4962165	20.477	16.8123	27.7919	26.6587	15.7602	17.9986	13.1864	11.4131	6.65069	5.19683	10.3486	13.4979	OK	10.0489	20.9165	1.0576	2.56883	5e-05	0.00215505	yes
ENSG00000138160.4	KIF11	chr10:94353042-94415150	16.1719	8.15107	14.9622	12.1807	8.12062	10.589	6.0006	4.99441	4.55336	3.76915	5.23302	8.74014	OK	5.54845	11.6959	1.07585	2.91699	5e-05	0.00215505	yes
ENSG00000137404.10	NRM	chr6:30655823-30659197	13.2941	13.1224	24.2792	14.6744	11.5694	9.40158	6.83858	5.6553	8.09222	3.78063	7.21148	9.32349	OK	6.81695	14.3902	1.07789	1.63989	0.00015	0.00560115	yes
ENSG00000143476.13	DTL	chr1:212208918-212278348	8.59776	6.81867	9.61029	9.34017	6.09706	9.15799	5.59182	2.45542	2.89134	1.66284	3.81205	7.05444	OK	3.91132	8.27033	1.08029	1.76198	5e-05	0.00215505	yes
ENSG00000104738.12	MCM4	chr8:48873457-48890720	35.572	21.8653	29.3282	34.9365	20.0448	24.6142	22.2957	18.3656	13.7523	9.52102	16.3556	18.5662	OK	16.4761	27.7268	0.75091	2.12576	5e-05	0.00215505	yes
ENSG00000111206.8	FOXM1	chr12:2966453-2986206	19.8342	11.5306	19.6869	12.5481	12.1166	14.703	7.86626	9.39715	6.97422	4.54571	7.08858	6.3827	OK	7.04244	15.0699	1.09752	1.77486	5e-05	0.00215505	yes
ENSG00000139629.11	GALNT6	chr12:51745030-51902118	5.93939	6.40761	12.2811	9.50708	19.9477	3.92232	3.10201	4.96571	4.44886	4.5319	5.39986	4.23111	OK	4.44658	9.66753	1.12045	1.37859	0.00075	0.0211751	yes
ENSG00000134690.6	CDCA8	chr1:38158089-38175391	23.92	12.6983	25.9297	22.235	12.726	14.9781	9.36649	8.843	5.6837	4.58527	10.8931	11.8451	OK	8.53611	18.7479	1.13507	2.55672	5e-05	0.00215505	yes
ENSG00000167613.11	LAIR1	chr19:54865361-54882165	23.3292	32.9308	18.1002	31.5291	28.085	15.6934	7.05862	24.2742	8.64572	17.7911	4.55054	5.6183	OK	11.3231	24.9446	1.13946	1.82455	5e-05	0.00215505	yes
ENSG00000184557.3	SOCS3	chr17:76352863-76356158	76.2968	79.7784	91.9877	114.588	140.479	83.5704	34.3664	68.2237	30.0181	31.6373	67.82	32.5283	OK	44.099	97.7833	1.14884	3.75841	5e-05	0.00215505	yes
ENSG00000145491.7	ROPN1L	chr5:10441401-10472141	19.6161	18.2201	17.6932	32.1502	10.7427	15.8897	10.9449	17.3814	7.39009	5.67893	4.06185	5.34664	OK	8.46731	19.052	1.16997	1.33778	0.00175	0.0406311	yes
ENSG00000077152.5	UBE2T	chr1:202300784-202311108	39.298	34.6075	49.4016	45.6717	30.1265	32.5035	22.4542	15.8361	16.6276	12.6922	11.8053	23.3573	OK	17.1288	38.6015	1.17223	2.27648	5e-05	0.00215505	yes
ENSG00000004468.8	CD38	chr4:15779900-15854853	14.3413	6.32908	11.7236	9.57239	9.54966	13.9973	4.56962	6.25608	2.69756	3.49946	4.41925	7.44174	OK	4.81395	10.9189	1.18153	3.18136	5e-05	0.00215505	yes
ENSG00000164087.3	POC1A	chr3:52109268-52188706	11.9295	6.56808	10.5452	10.8628	9.85672	6.25954	3.48669	4.20636	4.09832	3.71563	5.39112	3.79951	OK	4.11627	9.33698	1.18162	1.70587	5e-05	0.00215505	yes
ENSG00000167900.7	TK1	chr17:76170159-76183314	96.2805	55.3068	99.9791	83.6502	48.1358	56.6246	29.1408	44.6859	28.5182	12.8953	36.5097	41.6821	OK	32.2386	73.3295	1.1856	2.92029	5e-05	0.00215505	yes
ENSG00000254521.2	SIGLEC12	chr19:51994617-52005043	11.4966	14.6806	6.48813	4.15083	9.64179	0.727164	3.41638	10.0805	3.60667	0.645366	2.62004	0.344724	OK	3.45228	7.86418	1.18775	1.51918	0.0004	0.0127606	yes
ENSG00000134057.10	CCNB1	chr5:68462836-68474072	46.2262	18.9928	38.9208	30.3474	20.2752	27.3068	15.8917	14.9985	9.34401	7.08693	13.1834	18.089	OK	13.0989	30.3449	1.21201	3.25635	5e-05	0.00215505	yes
ENSG00000075618.13	FSCN1	chr7:5632438-5646286	5.75987	7.15909	14.2484	5.39604	10.9893	5.92394	2.08	3.36727	6.96551	1.11134	2.39307	5.28414	OK	3.53355	8.2461	1.22259	1.43859	0.0016	0.0375791	yes
ENSG00000145506.9	NKD2	chr5:1008943-1039058	14.7355	9.70863	5.9402	8.83047	3.161	14.8496	2.39535	8.27465	4.18308	4.6777	2.14763	2.77234	OK	4.07512	9.53757	1.22678	0.987124	0.0021	0.0471366	yes
ENSG00000166508.13	MCM7	chr7:99690402-99726118	88.613	66.9586	92.6784	93.0838	55.9566	70.6687	52.8989	50.6984	42.0855	35.9058	51.287	56.2445	OK	48.1867	77.9932	0.694714	1.83045	5e-05	0.00215505	yes
ENSG00000117650.8	NEK2	chr1:211836113-211848960	11.4758	6.24935	9.07262	10.1835	5.96544	7.73504	2.23802	3.37101	3.02315	0.858699	5.37674	6.65638	OK	3.58733	8.44695	1.23552	1.29595	0.0005	0.0152887	yes
ENSG00000115414.14	FN1	chr2:216225162-216300895	11.2599	6.13782	17.3294	9.4915	18.3541	9.91426	9.10338	8.81407	4.4026	2.41295	1.28198	4.49059	OK	5.08426	12.0812	1.24865	2.04133	5e-05	0.00215505	yes
ENSG00000132646.6	PCNA	chr20:5095598-5107272	102.507	62.673	91.1729	108.9	77.6314	89.6205	69.0072	61.4504	45.892	40.7612	53.7824	65.4056	OK	56.0498	88.7508	0.663051	2.0529	5e-05	0.00215505	yes
ENSG00000073111.9	MCM2	chr3:127317065-127341276	50.3305	36.2436	55.7724	42.6138	37.6225	34.4293	27.4535	27.2766	23.7603	18.8602	33.3305	32.6112	OK	27.2154	42.8353	0.654379	2.00285	5e-05	0.00215505	yes
ENSG00000167513.4	CDT1	chr16:88869620-88875666	13.9019	5.944	16.9589	9.32646	7.37354	7.57733	3.95772	4.11018	3.20897	1.33072	5.17675	7.74709	OK	4.25524	10.1804	1.25848	1.81872	5e-05	0.00215505	yes
ENSG00000157570.7	TSPAN18	chr11:44740941-44972608	11.1196	14.5268	7.32404	13.3401	15.7302	10.6974	4.75404	6.50903	3.57501	7.67593	2.75648	5.07746	OK	5.05799	12.123	1.26112	2.34663	5e-05	0.00215505	yes
ENSG00000176890.11	TYMS	chr18:596997-712676	32.3106	21.1643	34.6648	28.3792	21.1953	15.8973	14.1989	12.7119	7.13272	4.33657	15.4403	10.2547	OK	10.6792	25.6019	1.26145	1.63519	0.00015	0.00560115	yes
ENSG00000184661.9	CDCA2	chr8:25316512-25365436	9.4797	5.27706	6.21395	7.37237	5.99755	6.91192	3.41081	1.05158	0.806058	2.00447	4.7299	5.19221	OK	2.86584	6.87543	1.26249	2.12188	5e-05	0.00215505	yes
ENSG00000072571.15	HMMR	chr5:162887371-162921064	16.7997	7.81267	16.0838	16.0121	10.3173	12.4965	7.40605	3.74629	2.06773	3.01834	6.77609	9.93469	OK	5.49153	13.2537	1.27111	2.50181	5e-05	0.00215505	yes
ENSG00000178999.8	AURKB	chr17:8108055-8113916	48.3153	29.7527	48.0091	45.5832	30.1647	33.6931	17.1135	25.013	16.541	6.9584	15.2701	16.1592	OK	16.1759	39.253	1.27896	2.55148	5e-05	0.00215505	yes
ENSG00000076382.12	SPAG5	chr17:26904591-26972472	23.9126	12.6238	23.3381	19.265	11.1774	15.3197	9.31183	7.53317	5.48282	4.15198	7.14445	9.89942	OK	7.25395	17.6061	1.27924	1.50885	0.00155	0.0370491	yes
ENSG00000203760.4	CENPW	chr6:126661319-126670021	77.7987	32.6767	26.3375	40.3564	20.4559	29.1282	22.2245	14.7041	14.9247	7.4206	12.064	21.6033	OK	15.4902	37.7922	1.28673	1.21265	0.00095	0.0260944	yes
ENSG00000105011.4	ASF1B	chr19:14229917-14247768	49.8785	28.1989	51.954	49.0115	33.6702	29.8191	21.2004	18.3947	12.5916	8.90967	19.5692	18.3495	OK	16.5025	40.422	1.29246	2.66919	5e-05	0.00215505	yes
ENSG00000101057.11	MYBL2	chr20:42295753-42345136	33.1632	16.1964	36.958	28.7571	18.0652	31.969	11.4428	10.6627	8.60949	3.46493	14.6097	16.9867	OK	10.9627	27.5181	1.32778	3.02794	5e-05	0.00215505	yes
ENSG00000237649.3	KIFC1	chr6:33359312-33377701	30.2933	21.6402	25.9749	21.8575	10.4603	20.8087	8.93306	13.5983	5.38962	2.67703	8.46003	12.7222	OK	8.63004	21.8392	1.33948	2.63604	5e-05	0.00215505	yes
ENSG00000131747.10	TOP2A	chr17:38544767-38574202	44.6677	23.0781	37.2423	39.5039	27.0957	30.7377	15.1654	10.2838	11.9938	7.88098	12.9751	20.3682	OK	13.1112	33.7209	1.36284	4.61033	5e-05	0.00215505	yes
ENSG00000165071.10	TMEM71	chr8:133722193-133772828	8.70482	5.31044	8.64657	13.6969	10.1462	6.65784	0.919056	2.75716	2.62771	5.7579	4.45942	4.02787	OK	3.42485	8.86046	1.37134	1.47427	0.0003	0.0103004	yes
ENSG00000124762.9	CDKN1A	chr6:36645587-36655116	34.5023	41.4713	49.2416	47.7719	38.8648	57.8882	18.6878	32.933	23.9062	28.45	40.4732	28.3988	OK	28.8082	44.9567	0.642057	1.3365	0.0009	0.0248898	yes
ENSG00000122952.12	ZWINT	chr10:58116988-58121036	49.7156	30.2415	50.7838	53.6207	26.1384	29.4232	18.1281	19.5507	10.0693	9.20302	17.7654	16.3483	OK	15.1775	39.9872	1.39761	2.60337	5e-05	0.00215505	yes
ENSG00000072163.14	LIMS2	chr2:128396000-128439360	44.3583	87.5423	89.0297	112.139	85.966	36.7767	9.79396	45.3806	50.2871	31.056	23.5317	11.6858	OK	28.6225	75.9686	1.40825	3.18506	5e-05	0.00215505	yes
ENSG00000111665.7	CDCA3	chr12:6949374-6961230	41.4245	11.5274	25.9169	23.1812	14.6508	18.4829	6.50205	14.7085	7.64162	3.91609	7.46162	10.3629	OK	8.43213	22.5306	1.41792	2.03838	5e-05	0.00215505	yes
ENSG00000137807.9	KIF23	chr15:69591285-69740764	17.1477	6.89045	10.6661	12.6252	5.79807	11.2082	3.44385	3.41489	3.13066	2.29826	5.40792	6.31436	OK	4.00166	10.7226	1.42199	2.45355	5e-05	0.00215505	yes
ENSG00000131153.4	GINS2	chr16:85645014-85722605	11.8349	5.87299	10.5882	12.7196	5.68405	9.07007	4.60698	4.33272	2.31072	1.43834	4.15863	3.86362	OK	3.45184	9.29497	1.42909	1.82915	0.0001	0.00403134	yes
ENSG00000126787.8	DLGAP5	chr14:55614829-55658396	29.1131	14.0792	24.3023	23.825	11.1079	22.3085	12.7417	5.8656	3.41543	3.59924	7.12649	12.6667	OK	7.5692	20.7893	1.45763	3.35713	5e-05	0.00215505	yes
ENSG00000171848.9	RRM2	chr2:10262454-10271545	104.542	44.4583	77.8094	74.9849	49.7101	56.4437	35.6363	20.4669	16.7261	8.32849	22.0991	44.1328	OK	24.5649	67.9915	1.46875	4.91527	5e-05	0.00215505	yes
ENSG00000089685.10	BIRC5	chr17:76210266-76221717	61.2921	23.0938	48.2097	52.7357	31.9299	36.7885	24.0914	18.7469	15.3934	4.47301	14.8878	14.1097	OK	15.2837	42.3416	1.47008	2.19367	5e-05	0.00215505	yes
ENSG00000129355.6	CDKN2D	chr19:10677137-10679735	135.76	106.97	134.771	122.097	94.7552	96.8904	68.9649	100.218	103.522	67.9924	72.0563	74.3228	OK	81.1794	115.207	0.505046	1.56309	0.0001	0.00403134	yes
ENSG00000112576.8	CCND3	chr6:41902670-42018095	363.119	318.153	380.002	381.325	387.813	352.47	263.568	306.027	304.383	233.673	269.986	271.291	OK	274.821	363.814	0.404707	1.38185	0.0013	0.0333351	yes
ENSG00000163818.12	LZTFL1	chr3:45864807-45957534	25.274	15.99	11.7909	17.5987	14.5733	24.5562	6.63604	5.14993	5.86048	8.99119	7.93222	3.50745	OK	6.34622	18.2972	1.52765	1.86681	0.0001	0.00403134	yes
ENSG00000105383.10	CD33	chr19:51728319-51743271	31.3724	27.3547	43.9725	68.5113	88.951	33.6754	20.5679	33.037	4.61622	17.8687	14.6834	7.39478	OK	16.3613	48.9729	1.58169	2.27011	5e-05	0.00215505	yes
ENSG00000123485.7	HJURP	chr2:234745348-234763212	17.3326	9.4973	15.6869	14.7485	6.95094	10.386	6.17641	4.09531	2.16499	1.93629	3.94093	6.6064	OK	4.15339	12.4337	1.58189	1.63873	5e-05	0.00215505	yes
ENSG00000112118.13	MCM3	chr6:52128806-52149635	53.3625	47.8325	60.3944	71.4846	46.0975	52.6415	38.3416	44.9976	37.4088	48.0055	42.1535	40.9053	OK	41.9687	55.3022	0.398023	1.35477	0.00075	0.0211751	yes
ENSG00000175063.12	UBE2C	chr20:44441214-44445596	177.501	73.7255	140.923	132.489	69.6272	80.8772	44.3921	37.4832	29.1839	9.51129	47.9472	54.6721	OK	37.1983	112.524	1.59692	3.36348	5e-05	0.00215505	yes
ENSG00000075218.14	GTSE1	chr22:46692637-46726707	11.3101	9.01163	10.9266	14.0764	7.39696	8.79232	3.45019	3.45606	1.52967	1.33878	4.2501	5.53392	OK	3.25979	10.2523	1.6531	2.43129	5e-05	0.00215505	yes
ENSG00000006606.4	CCL26	chr7:75398850-75419214	2.08104	5.10367	4.84608	17.9625	20.2681	4.86009	0	0	0	0	0	0	OK	0	9.1869	inf	#NAME?	5e-05	0.00215505	yes
ENSG00000129195.11	FAM64A	chr17:6347734-6459814	24.2805	14.2026	27.3152	23.1791	11.6757	15.1548	7.87724	6.50552	6.67093	0.847601	6.83661	6.97967	OK	5.95293	19.3013	1.69703	1.94038	5e-05	0.00215505	yes
ENSG00000107438.4	PDLIM1	chr10:96997328-97050781	8.56627	3.02355	17.2808	24.8738	18.5597	9.49609	0.591607	0.603801	6.71945	5.61549	6.56887	4.83042	OK	4.15494	13.6334	1.71424	2.09976	5e-05	0.00215505	yes
ENSG00000152253.4	SPC25	chr2:169727403-169769881	16.9128	7.76524	12.3903	11.1363	6.69986	13.4335	4.64181	0.90011	3.37785	1.83608	2.03372	8.02609	OK	3.46928	11.3897	1.71502	1.94206	5e-05	0.00215505	yes
ENSG00000112984.7	KIF20A	chr5:137514686-137549032	12.4625	7.01667	14.6678	12.0064	4.97019	7.49519	3.22482	3.19482	3.20342	1.6679	2.37777	3.66963	OK	2.88973	9.7698	1.75739	2.1929	5e-05	0.00215505	yes
ENSG00000142173.10	COL6A2	chr21:47518010-47552763	7.13523	14.7413	18.9983	15.9365	26.4486	4.82634	3.56559	10.0192	0.457636	2.57409	4.97875	4.2372	OK	4.30541	14.681	1.76973	1.72517	5e-05	0.00215505	yes
ENSG00000168078.5	PBK	chr8:27631902-27695612	16.6657	6.92672	8.00987	13.1047	7.39485	10.3244	1.99162	3.2316	2.99433	1.51262	3.91813	4.41095	OK	3.00988	10.4044	1.78942	2.0367	5e-05	0.00215505	yes
ENSG00000111247.10	RAD51AP1	chr12:4647949-4669214	10.6995	4.49941	8.7105	8.63745	4.36347	5.7557	2.08369	1.97266	2.69022	1.40758	2.37106	1.62281	OK	2.02467	7.111	1.81237	1.43444	5e-05	0.00215505	yes
ENSG00000166016.4	ABTB2	chr11:34172534-34379555	9.09035	3.49646	8.76241	2.07016	11.0509	10.1512	1.04461	4.26108	2.25665	0.543886	0.47779	2.8671	OK	1.90852	7.43692	1.96225	1.46144	5e-05	0.00215505	yes
ENSG00000177374.8	HIC1	chr17:1958392-1962981	16.8189	22.5361	24.8921	18.9222	21.8528	30.2113	6.29267	11.5356	5.32335	2.9725	3.64566	3.3462	OK	5.51933	22.5389	2.02985	2.93268	5e-05	0.00215505	yes
ENSG00000169607.8	CKAP2L	chr2:113479062-113522254	11.6606	3.43563	11.0828	6.64175	6.67273	5.36565	2.13286	1.60583	1.35054	0.83296	1.57746	3.18464	OK	1.78071	7.47652	2.06991	1.31998	5e-05	0.00215505	yes
ENSG00000142156.10	COL6A1	chr21:47401650-47424964	3.33917	7.00522	6.38041	9.11698	12.8373	3.27252	0.226822	4.74815	0.264581	0.167321	0.623117	1.51543	OK	1.25757	6.99194	2.47505	2.69372	5e-05	0.00215505	yes
ENSG00000152463.10	OLAH	chr10:15085894-15115851	6.69041	4.71486	24.0879	17.2619	7.27445	5.80489	0	3.59432	1.29496	1.61986	0.3081	0.732714	OK	1.25833	10.9724	3.1243	1.44245	0.0016	0.0375791	yes
ENSG00000141404.11	GNAL	chr18:11688954-11909222	9.56057	7.45099	10.2884	1.42154	2.08741	16.019	0.219948	0.965544	1.45552	0.0738177	0.1646	1.07797	OK	0.659567	7.80466	3.56474	0.863586	0.00015	0.00560115	yes

## Sheet: mulltiple wilcoxon 
Gene	Below threshold?	P value	Sum of pos. ranks	Sum of neg. ranks	Sum of signed ranks (W)	-log10(P value)	-log2(P value)	MulTreg	Treg	FC in favour of Treg	log2FC
MAN1C1	Yes	0.03125	0	-21	-21	1.505	5	1.13585	5.2517	4.62357	2.20901
SCGB3A1	Yes	0.03125	0	-21	-21	1.505	5	26.9242	120.932	4.49157	2.16722
DOK5	Yes	0.03125	0	-21	-21	1.505	5	2.43648	10.7108	4.39602	2.1362
PTGER4	Yes	0.03125	0	-21	-21	1.505	5	5.37483	18.0589	3.35989	1.74842
CLDN5	Yes	0.03125	0	-21	-21	1.505	5	11.2842	36.6404	3.24705	1.69913
MSC	Yes	0.03125	0	-21	-21	1.505	5	4.03325	12.8247	3.17974	1.66891
CST7	Yes	0.03125	0	-21	-21	1.505	5	15.8936	49.464	3.1122	1.63794
ITGB1	Yes	0.03125	0	-21	-21	1.505	5	22.29	68.4652	3.07156	1.61897
LEF1	Yes	0.03125	0	-21	-21	1.505	5	9.41877	28.7374	3.05108	1.60932
ABCA2	Yes	0.03125	0	-21	-21	1.505	5	3.82344	11.3422	2.96649	1.56876
CASR	Yes	0.03125	0	-21	-21	1.505	5	2.33751	6.85221	2.93142	1.5516
PCDH8	Yes	0.03125	0	-21	-21	1.505	5	10.5405	30.3135	2.87591	1.52402
SBK1	Yes	0.03125	0	-21	-21	1.505	5	2.47851	7.08466	2.85844	1.51523
LAG3	Yes	0.03125	0	-21	-21	1.505	5	52.5583	141.972	2.70124	1.43362
CCL3	No	0.09375	2	-19	-17	1.028	3.415	3.25602	8.78524	2.69816	1.43197
FLVCR2	Yes	0.03125	0	-21	-21	1.505	5	5.31231	13.7335	2.58522	1.37029
CYP1B1	No	0.0625	1	-20	-19	1.204	4	14.9508	38.4284	2.57032	1.36195
SELL	Yes	0.03125	0	-21	-21	1.505	5	263.275	671.898	2.55207	1.35167
P2RX7	Yes	0.03125	0	-21	-21	1.505	5	5.97302	14.5462	2.43531	1.2841
SLC50A1	Yes	0.03125	0	-21	-21	1.505	5	78.089	182.534	2.33751	1.22497
STAT1	Yes	0.03125	0	-21	-21	1.505	5	250.467	584.5	2.33364	1.22258
MEOX1	Yes	0.03125	0	-21	-21	1.505	5	3.86757	9.01066	2.3298	1.22021
TRAV21	Yes	0.03125	0	-21	-21	1.505	5	114.393	265.56	2.32146	1.21503
LPAR6	Yes	0.03125	0	-21	-21	1.505	5	12.3164	28.4401	2.30913	1.20735
PKIA	Yes	0.03125	0	-21	-21	1.505	5	14.2246	32.2481	2.26707	1.18083
AKR1C3	Yes	0.03125	0	-21	-21	1.505	5	6.3839	14.3898	2.25407	1.17253
SEMA4A	Yes	0.03125	0	-21	-21	1.505	5	5.32145	11.9313	2.24211	1.16486
RGS1	No	0.0625	1	-20	-19	1.204	4	48.956	105.081	2.14644	1.10195
FLT4	Yes	0.03125	0	-21	-21	1.505	5	3.13868	6.65829	2.12136	1.08499
C5orf56	Yes	0.03125	0	-21	-21	1.505	5	41.9618	88.7996	2.1162	1.08148
H1F0	Yes	0.03125	0	-21	-21	1.505	5	4.05551	8.51591	2.09984	1.07028
MIR142	No	0.3125	5	-16	-11	0.5051	1.678	15.876	33.1514	2.08815	1.06223
ARRDC3	Yes	0.03125	0	-21	-21	1.505	5	31.9007	64.9478	2.03593	1.02569
PCSK6	Yes	0.03125	0	-21	-21	1.505	5	8.2327	16.5948	2.01572	1.0113
GBP4	Yes	0.03125	0	-21	-21	1.505	5	15.6448	31.5284	2.01526	1.01097
CTSF	Yes	0.03125	0	-21	-21	1.505	5	9.96091	20.0674	2.01461	1.0105
TGIF1	No	0.0625	1	-20	-19	1.204	4	3.77741	7.58457	2.00788	1.00567
GLT1D1	Yes	0.03125	0	-21	-21	1.505	5	3.84466	7.68207	1.99812	0.99864
TRBV19	No	0.0625	1	-20	-19	1.204	4	162.016	323.34	1.99573	0.996917
BNIP3	Yes	0.03125	0	-21	-21	1.505	5	9.81908	19.3824	1.97395	0.981087
TRAV5	Yes	0.03125	0	-21	-21	1.505	5	46.4455	90.0082	1.93793	0.954516
ITGAE	Yes	0.03125	0	-21	-21	1.505	5	5.62543	10.7279	1.90703	0.93133
AMICA1	Yes	0.03125	0	-21	-21	1.505	5	51.4312	96.8628	1.88334	0.913297
PLEKHB1	Yes	0.03125	0	-21	-21	1.505	5	7.56659	14.1161	1.86559	0.899629
PARP8	Yes	0.03125	0	-21	-21	1.505	5	4.93506	9.20141	1.8645	0.898788
LAYN	Yes	0.03125	0	-21	-21	1.505	5	12.811	23.7658	1.85511	0.891505
HOTAIRM1	No	0.4375	6	-15	-9	0.359	1.193	13.0096	24.1021	1.85264	0.889583
TRBV4-2	Yes	0.03125	0	-21	-21	1.505	5	157.806	290.295	1.83956	0.879362
GBP1	Yes	0.03125	0	-21	-21	1.505	5	26.6849	48.4801	1.81676	0.861367
TRBV7-8	Yes	0.03125	0	-21	-21	1.505	5	85.2015	154.686	1.81553	0.86039
PDE4B	Yes	0.03125	0	-21	-21	1.505	5	10.8245	19.0592	1.76074	0.816181
GBP5	Yes	0.03125	0	-21	-21	1.505	5	120.527	211.823	1.75747	0.813502
NPDC1	Yes	0.03125	0	-21	-21	1.505	5	115.422	202.453	1.75402	0.810665
RAPGEF6	No	0.3125	5	-16	-11	0.5051	1.678	3.49627	6.11063	1.74776	0.805505
CKAP4	Yes	0.03125	0	-21	-21	1.505	5	6.2494	10.8993	1.74406	0.802448
F5	No	0.0625	1	-20	-19	1.204	4	7.8368	13.6365	1.74006	0.799137
HDAC5	Yes	0.03125	0	-21	-21	1.505	5	10.5248	18.2339	1.73248	0.792841
TBC1D4	Yes	0.03125	0	-21	-21	1.505	5	15.657	27.0718	1.72905	0.789983
RP13-977J11.2	Yes	0.03125	0	-21	-21	1.505	5	12.9929	22.3675	1.72151	0.783676
TRBV30	Yes	0.03125	0	-21	-21	1.505	5	76.308	131.127	1.71839	0.781058
NUAK2	Yes	0.03125	0	-21	-21	1.505	5	4.80403	8.25387	1.71811	0.780825
ADTRP	Yes	0.03125	0	-21	-21	1.505	5	30.1392	51.7817	1.71809	0.780803
PIK3IP1	Yes	0.03125	0	-21	-21	1.505	5	73.599	125.98	1.71171	0.775435
PDCD11	No	0.3125	5	-16	-11	0.5051	1.678	11.5308	19.7364	1.71163	0.775368
TRAV20	No	0.09375	2	-19	-17	1.028	3.415	63.0294	107.854	1.71117	0.77498
LRRN3	Yes	0.03125	0	-21	-21	1.505	5	13.04	22.2853	1.709	0.773149
CD6	Yes	0.03125	0	-21	-21	1.505	5	77.323	131.79	1.70441	0.769271
RNASET2	Yes	0.03125	0	-21	-21	1.505	5	168.713	284.421	1.68582	0.753455
CTSW	Yes	0.03125	0	-21	-21	1.505	5	49.8007	83.8683	1.68408	0.75196
RGS2	No	0.0625	1	-20	-19	1.204	4	9.71852	16.2562	1.6727	0.742178
SLC26A11	No	0.0625	1	-20	-19	1.204	4	14.0678	23.4971	1.67028	0.740087
TRAV3	No	0.09375	2	-19	-17	1.028	3.415	67.0264	111.479	1.66321	0.733972
HAVCR2	Yes	0.03125	0	-21	-21	1.505	5	18.9999	31.4333	1.6544	0.726306
TXK	Yes	0.03125	0	-21	-21	1.505	5	10.6669	17.5707	1.64722	0.720034
IL12RB2	Yes	0.03125	0	-21	-21	1.505	5	24.2652	39.6981	1.63601	0.710181
ID2	No	0.3125	5	-16	-11	0.5051	1.678	25.1826	41.1412	1.63371	0.708156
PMAIP1	Yes	0.03125	0	-21	-21	1.505	5	41.7314	67.9379	1.62798	0.703083
TRAV26-1	Yes	0.03125	0	-21	-21	1.505	5	69.2742	112.712	1.62704	0.702249
CD27	Yes	0.03125	0	-21	-21	1.505	5	212.801	346.203	1.62689	0.702113
DHRS3	No	0.0625	1	-20	-19	1.204	4	10.1869	16.5476	1.6244	0.699909
AKAP2	Yes	0.03125	0	-21	-21	1.505	5	12.3548	20.0515	1.62298	0.698641
PMCH	Yes	0.03125	0	-21	-21	1.505	5	904.199	1463.62	1.61869	0.694825
CCL5	No	0.0625	1	-20	-19	1.204	4	33.0877	53.4113	1.61424	0.690851
GBP2	Yes	0.03125	0	-21	-21	1.505	5	109.86	177.199	1.61296	0.689708
CTSO	Yes	0.03125	0	-21	-21	1.505	5	8.3068	13.3806	1.61081	0.687783
LTBP4	Yes	0.03125	0	-21	-21	1.505	5	21.7529	34.8846	1.60367	0.68138
KLF3	No	0.0625	1	-20	-19	1.204	4	8.75722	14.0386	1.60309	0.680853
NFKB2	Yes	0.03125	0	-21	-21	1.505	5	15.4915	24.6654	1.59219	0.671014
TYMP	Yes	0.03125	0	-21	-21	1.505	5	57.4643	91.4654	1.59169	0.67056
TAP1	Yes	0.03125	0	-21	-21	1.505	5	268.546	426.258	1.58728	0.66656
BTN3A1	Yes	0.03125	0	-21	-21	1.505	5	18.2257	28.8978	1.58556	0.664988
RELB	Yes	0.03125	0	-21	-21	1.505	5	16.9061	26.6614	1.57703	0.657208
DIP2A	No	0.0625	1	-20	-19	1.204	4	11.9334	18.8056	1.57588	0.656157
PDE4DIP	Yes	0.03125	0	-21	-21	1.505	5	12.5381	19.6823	1.5698	0.650579
FOXP1	Yes	0.03125	0	-21	-21	1.505	5	39.2695	61.4894	1.56583	0.646931
GDPD5	Yes	0.03125	0	-21	-21	1.505	5	12.3425	19.3135	1.5648	0.645976
TRIB1	Yes	0.03125	0	-21	-21	1.505	5	33.0303	51.4295	1.55704	0.638807
SLC12A9	Yes	0.03125	0	-21	-21	1.505	5	11.2449	17.4998	1.55623	0.638059
LINC00667	Yes	0.03125	0	-21	-21	1.505	5	4.65833	7.20704	1.54713	0.629595
JUN	No	0.0625	1	-20	-19	1.204	4	46.7031	72.0927	1.54364	0.626337
ASNS	Yes	0.03125	0	-21	-21	1.505	5	21.9495	33.7203	1.53627	0.619427
ITM2C	Yes	0.03125	0	-21	-21	1.505	5	78.5394	120.577	1.53524	0.618467
LDLRAP1	Yes	0.03125	0	-21	-21	1.505	5	33.3992	51.2227	1.53365	0.616971
PDE3B	Yes	0.03125	0	-21	-21	1.505	5	26.0067	39.8601	1.53269	0.616062
ARRDC2	Yes	0.03125	0	-21	-21	1.505	5	36.0633	55.245	1.53189	0.615311
DPEP2	Yes	0.03125	0	-21	-21	1.505	5	13.7154	20.9634	1.52846	0.612079
LINC00861	Yes	0.03125	0	-21	-21	1.505	5	6.0468	9.23298	1.52692	0.610624
MKRN1	Yes	0.03125	0	-21	-21	1.505	5	96.0183	146.137	1.52197	0.605939
CITED2	Yes	0.03125	0	-21	-21	1.505	5	23.1264	35.1542	1.52009	0.604156
PSEN2	Yes	0.03125	0	-21	-21	1.505	5	12.5754	19.0832	1.5175	0.6017
PARP12	Yes	0.03125	0	-21	-21	1.505	5	37.3889	56.4545	1.50993	0.594481
PKD2	Yes	0.03125	0	-21	-21	1.505	5	22.3209	33.6419	1.5072	0.591867
LRRC32	Yes	0.03125	0	-21	-21	1.505	5	22.1314	33.1996	1.50011	0.585071
TOB1	No	0.0625	1	-20	-19	1.204	4	31.8178	47.5723	1.49515	0.580291
P2RY8	Yes	0.03125	0	-21	-21	1.505	5	75.5699	110.793	1.4661	0.551979
YPEL5	Yes	0.03125	0	-21	-21	1.505	5	75.7195	110.961	1.46542	0.551312
ZFP36L2	Yes	0.03125	0	-21	-21	1.505	5	90.8275	133.047	1.46483	0.550737
CD9	No	0.4375	6	-15	-9	0.359	1.193	25.4528	37.0776	1.45672	0.542725
IRF7	No	0.15625	3	-18	-15	0.8062	2.678	23.5144	34.0715	1.44896	0.535021
LRIG1	Yes	0.03125	0	-21	-21	1.505	5	21.0946	30.451	1.44354	0.529614
HAPLN3	Yes	0.03125	0	-21	-21	1.505	5	42.8042	61.7343	1.44225	0.528321
HABP4	Yes	0.03125	0	-21	-21	1.505	5	15.8331	22.7867	1.43918	0.525252
TRBV29-1	No	0.15625	3	-18	-15	0.8062	2.678	198.125	285.038	1.43868	0.524748
SLC12A7	Yes	0.03125	0	-21	-21	1.505	5	15.1241	21.7283	1.43667	0.522729
NPTX1	No	0.15625	3	-18	-15	0.8062	2.678	12.8446	18.4133	1.43355	0.519592
BTG1	Yes	0.03125	0	-21	-21	1.505	5	126.839	181.517	1.43108	0.517103
FAM102A	No	0.0625	1	-20	-19	1.204	4	61.4964	87.9555	1.43025	0.516272
SBDS	Yes	0.03125	0	-21	-21	1.505	5	55.5155	79.4009	1.43025	0.516266
LSR	Yes	0.03125	0	-21	-21	1.505	5	22.6959	32.3594	1.42578	0.511754
PJA1	Yes	0.03125	0	-21	-21	1.505	5	27.8272	39.6546	1.42503	0.510993
CCR7	Yes	0.03125	0	-21	-21	1.505	5	145.557	206.459	1.41841	0.504272
TRAC	Yes	0.03125	0	-21	-21	1.505	5	1687.48	2389.15	1.41581	0.50163
TRAFD1	Yes	0.03125	0	-21	-21	1.505	5	35.2536	49.8844	1.41502	0.500819
ZC3H12A	Yes	0.03125	0	-21	-21	1.505	5	27.1543	38.3491	1.41227	0.498015
TRAV38-2DV8	No	0.21875	4	-17	-13	0.6601	2.193	100.338	141.667	1.4119	0.497637
TRIM22	Yes	0.03125	0	-21	-21	1.505	5	101.738	143.121	1.40676	0.492381
HLA-A	Yes	0.03125	0	-21	-21	1.505	5	1418.52	1993.81	1.40555	0.491133
ZER1	Yes	0.03125	0	-21	-21	1.505	5	28.3175	39.6977	1.40188	0.487362
PAM	Yes	0.03125	0	-21	-21	1.505	5	19.5508	27.4069	1.40183	0.487316
HLA-E	Yes	0.03125	0	-21	-21	1.505	5	767.041	1071.69	1.39717	0.482507
GZMB	No	0.15625	3	-18	-15	0.8062	2.678	11.3211	15.7827	1.3941	0.479334
HERPUD1	Yes	0.03125	0	-21	-21	1.505	5	94.6968	131.764	1.39143	0.476567
NFIL3	No	0.21875	4	-17	-13	0.6601	2.193	15.2639	21.0424	1.37857	0.463176
TRBV6-5	No	0.09375	2	-19	-17	1.028	3.415	202.024	278.553	1.37881	0.463428
TSC22D3	Yes	0.03125	0	-21	-21	1.505	5	89.8675	122.699	1.36533	0.449254
PBXIP1	Yes	0.03125	0	-21	-21	1.505	5	206.032	283.429	1.37566	0.460121
PPM1M	Yes	0.03125	0	-21	-21	1.505	5	43.2174	59.374	1.37385	0.458222
RIN3	No	0.0625	1	-20	-19	1.204	4	33.4034	45.8645	1.37305	0.45738
ISCU	Yes	0.03125	0	-21	-21	1.505	5	134.853	184.387	1.36732	0.451352
IRF2	Yes	0.03125	0	-21	-21	1.505	5	46.6963	62.725	1.34325	0.425731
TSPAN17	Yes	0.03125	0	-21	-21	1.505	5	47.7784	64.6696	1.35353	0.43673
PRKCH	Yes	0.03125	0	-21	-21	1.505	5	105.691	142.572	1.34895	0.431836
CD247	Yes	0.03125	0	-21	-21	1.505	5	160.723	211.638	1.31679	0.39702
BPGM	No	0.09375	2	-19	-17	1.028	3.415	46.2436	62.074	1.34233	0.424734
VIMP	No	0.0625	1	-20	-19	1.204	4	90.9088	121.826	1.34009	0.422326
WARS	No	0.09375	2	-19	-17	1.028	3.415	113.999	151.55	1.3294	0.410771
CD81	Yes	0.03125	0	-21	-21	1.505	5	189.519	251.005	1.32443	0.405376
CALCOCO1	No	0.0625	1	-20	-19	1.204	4	59.1345	78.1622	1.32177	0.40247
UBE2L6	No	0.0625	1	-20	-19	1.204	4	242.036	319.847	1.32149	0.402161
FBXO18	Yes	0.03125	0	-21	-21	1.505	5	49.2996	65.0704	1.3199	0.400427
CD5	Yes	0.03125	0	-21	-21	1.505	5	132.834	173.406	1.30544	0.384537
ADCK3	No	0.0625	1	-20	-19	1.204	4	53.5433	70.4788	1.31629	0.396482
HLA-C	Yes	0.03125	0	-21	-21	1.505	5	926.654	1216.76	1.31307	0.392945
IL10RA	Yes	0.03125	0	-21	-21	1.505	5	265.373	346.872	1.30711	0.386382
DUSP1	No	0.09375	2	-19	-17	1.028	3.415	162.043	210.775	1.30074	0.379333
GK	No	0.21875	4	-17	-13	0.6601	2.193	33.0429	43.097	1.30428	0.383249
EIF4A2	Yes	0.03125	0	-21	-21	1.505	5	87.1615	113.386	1.30087	0.379478
SAMSN1	No	0.15625	3	-18	-15	0.8062	2.678	59.6236	74.9689	1.25737	0.330408
NAP1L4	Yes	0.03125	0	-21	-21	1.505	5	162.213	210.619	1.29841	0.376746
MAT2B	Yes	0.03125	0	-21	-21	1.505	5	145.643	189.017	1.29781	0.376075
PARP10	Yes	0.03125	0	-21	-21	1.505	5	48.7601	63.0516	1.2931	0.370832
LAPTM5	Yes	0.03125	0	-21	-21	1.505	5	364.311	468.529	1.28607	0.362969
HLA-F	Yes	0.03125	0	-21	-21	1.505	5	210.959	270.764	1.28349	0.360073
HMHA1	Yes	0.03125	0	-21	-21	1.505	5	342.66	439.431	1.28241	0.35886
PSMB10	Yes	0.03125	0	-21	-21	1.505	5	372.038	474.46	1.2753	0.350835
FYN	Yes	0.03125	0	-21	-21	1.505	5	94.7964	120.671	1.27295	0.348177
ARID5A	Yes	0.03125	0	-21	-21	1.505	5	141.466	179.842	1.27127	0.346268
HSPA5	Yes	0.03125	0	-21	-21	1.505	5	176.963	224.295	1.26747	0.341952
TAPBP	No	0.0625	1	-20	-19	1.204	4	261.36	330.283	1.26371	0.337662
TIGIT	Yes	0.03125	21	0	21	1.505	5	89.1278	68.5253	0.768843	-0.379239
H2AFZ	No	0.0625	20	-1	19	1.204	4	685.95	547.277	0.797838	-0.325833
PSMD14	No	0.0625	20	-1	19	1.204	4	85.3586	66.977	0.784654	-0.349871
TXN	Yes	0.03125	21	0	21	1.505	5	961.582	754.227	0.784361	-0.350411
ICOS	Yes	0.03125	21	0	21	1.505	5	39.4432	28.6332	0.725936	-0.462086
MCM3	Yes	0.03125	21	0	21	1.505	5	54.6843	41.8109	0.764588	-0.387246
DPYSL2	Yes	0.03125	21	0	21	1.505	5	65.7146	50.0238	0.761229	-0.393597
COX7B	Yes	0.03125	21	0	21	1.505	5	52.5361	39.7722	0.757044	-0.40155
CCND3	Yes	0.03125	21	0	21	1.505	5	363.01	273.68	0.753919	-0.407519
CDC42	No	0.0625	20	-1	19	1.204	4	81.6322	61.4423	0.752672	-0.409906
ACTG1	No	0.0625	20	-1	19	1.204	4	1992.17	1494.86	0.75037	-0.414325
CAB39	Yes	0.03125	21	0	21	1.505	5	70.7855	52.7568	0.745306	-0.424095
SPINT2	Yes	0.03125	21	0	21	1.505	5	140.264	104.165	0.742641	-0.429263
LDHA	Yes	0.03125	21	0	21	1.505	5	371.532	275.716	0.742106	-0.430304
MYL12A	Yes	0.03125	21	0	21	1.505	5	1411.25	1044.21	0.739917	-0.434564
CKLF	No	0.0625	20	-1	19	1.204	4	428.751	313.728	0.731725	-0.450626
CD48	Yes	0.03125	21	0	21	1.505	5	74.0584	54.1882	0.731695	-0.450685
SLC35F3	No	0.09375	19	-2	17	1.028	3.415	31.0746	22.6588	0.729176	-0.455662
HNRNPA2B1	No	0.0625	20	-1	19	1.204	4	440.534	321.128	0.728953	-0.456103
STMN1	No	0.15625	18	-3	15	0.8062	2.678	391.867	252.832	0.645198	-0.632186
LRRC59	Yes	0.03125	21	0	21	1.505	5	24.4273	17.6667	0.723237	-0.46746
LGALS1	No	0.0625	20	-1	19	1.204	4	1051.36	756.303	0.719359	-0.475216
MESDC1	Yes	0.03125	21	0	21	1.505	5	67.7991	48.5912	0.716694	-0.48057
PIM3	No	0.0625	20	-1	19	1.204	4	157.065	112.174	0.714193	-0.485615
DPP4	Yes	0.03125	21	0	21	1.505	5	112.958	80.3917	0.711694	-0.490672
FCER1G	No	0.15625	18	-3	15	0.8062	2.678	151.524	107.487	0.709371	-0.495388
H2AFV	Yes	0.03125	21	0	21	1.505	5	252.343	178.353	0.70679	-0.500647
CTSC	No	0.0625	20	-1	19	1.204	4	730.339	515.128	0.705327	-0.503636
CDKN2D	Yes	0.03125	21	0	21	1.505	5	113.991	79.9178	0.70109	-0.512329
RRM1	Yes	0.03125	21	0	21	1.505	5	49.8494	34.7737	0.697575	-0.51958
KPNA2	Yes	0.03125	21	0	21	1.505	5	102.149	71.2355	0.697366	-0.520011
CERKL	Yes	0.03125	21	0	21	1.505	5	20.7988	14.411	0.692876	-0.529331
CITED4	Yes	0.03125	21	0	21	1.505	5	214.359	147.834	0.689655	-0.536052
SSBP4	Yes	0.03125	21	0	21	1.505	5	91.3367	62.4565	0.683805	-0.548344
SLC2A3	Yes	0.03125	21	0	21	1.505	5	87.8295	59.6687	0.67937	-0.557731
BCL3	No	0.09375	19	-2	17	1.028	3.415	67.0908	45.3248	0.675574	-0.565814
KDM5B	No	0.4375	15	-6	9	0.359	1.193	16.9492	11.4258	0.674122	-0.568917
TNF	Yes	0.03125	21	0	21	1.505	5	69.3938	46.5171	0.670336	-0.577044
SUSD1	No	0.0625	20	-1	19	1.204	4	11.3647	7.60599	0.669262	-0.579357
SLC38A9	Yes	0.03125	21	0	21	1.505	5	10.281	6.84962	0.666239	-0.585889
HMGB1	Yes	0.03125	21	0	21	1.505	5	615.036	407.068	0.661861	-0.5954
TCF19	No	0.0625	20	-1	19	1.204	4	16.0307	10.6	0.66123	-0.596776
SLC43A3	No	0.0625	20	-1	19	1.204	4	39.6888	26.0991	0.657593	-0.604734
TSPAN15	Yes	0.03125	21	0	21	1.505	5	39.2634	25.7522	0.655884	-0.608487
C10orf128	No	0.0625	20	-1	19	1.204	4	107.313	70.2991	0.655084	-0.610247
TGFBR1	Yes	0.03125	21	0	21	1.505	5	36.4031	23.7353	0.652011	-0.617031
CDCA4	No	0.0625	20	-1	19	1.204	4	15.9655	10.3661	0.649282	-0.623082
CD38	Yes	0.03125	21	0	21	1.505	5	10.5279	4.55019	0.432204	-1.21021
CASP9	Yes	0.03125	21	0	21	1.505	5	27.9783	18.042	0.644857	-0.632949
ITPRIP	Yes	0.03125	21	0	21	1.505	5	8.59035	5.53361	0.644166	-0.634495
DUT	Yes	0.03125	21	0	21	1.505	5	120.641	77.4567	0.642041	-0.639262
SUPV3L1	Yes	0.03125	21	0	21	1.505	5	17.1845	11.0072	0.640531	-0.642659
CKS2	Yes	0.03125	21	0	21	1.505	5	145.558	93.0069	0.638969	-0.646181
MCM2	Yes	0.03125	21	0	21	1.505	5	42.1601	26.73	0.634012	-0.657417
CDKN1A	No	0.0625	20	-1	19	1.204	4	44.314	27.9925	0.631685	-0.662723
PCNA	Yes	0.03125	21	0	21	1.505	5	87.3364	55.0735	0.630591	-0.665224
CKS1B	Yes	0.03125	21	0	21	1.505	5	109.519	68.491	0.625379	-0.677197
HMGA1	Yes	0.03125	21	0	21	1.505	5	91.2776	56.7848	0.622111	-0.684755
MCM7	Yes	0.03125	21	0	21	1.505	5	76.6254	47.6399	0.621725	-0.685651
TUBA1C	Yes	0.03125	21	0	21	1.505	5	65.5932	40.4958	0.617378	-0.695774
CHAF1A	Yes	0.03125	21	0	21	1.505	5	16.9421	10.4344	0.615883	-0.699272
LDOC1	Yes	0.03125	21	0	21	1.505	5	33.0663	20.2097	0.611186	-0.710316
TUBB4B	Yes	0.03125	21	0	21	1.505	5	190.923	116.409	0.60972	-0.71378
ITGA4	Yes	0.03125	21	0	21	1.505	5	115.326	70.02	0.607149	-0.719877
TPM4	Yes	0.03125	21	0	21	1.505	5	173.306	105.192	0.606969	-0.720305
ARL4A	No	0.0625	20	-1	19	1.204	4	26.8631	16.2792	0.606007	-0.722593
HMGB2	Yes	0.03125	21	0	21	1.505	5	711.485	430.176	0.604617	-0.725906
UBE2S	No	0.0625	20	-1	19	1.204	4	270.309	163.099	0.60338	-0.728861
ALOX5AP	No	0.15625	18	-3	15	0.8062	2.678	81.6503	49.1778	0.602298	-0.731451
GGH	No	0.0625	20	-1	19	1.204	4	17.3418	10.4398	0.602006	-0.732151
ASB2	Yes	0.03125	21	0	21	1.505	5	94.7691	56.9731	0.601178	-0.734137
ZDHHC23	Yes	0.03125	21	0	21	1.505	5	18.1173	10.879	0.600476	-0.735821
MIDN	Yes	0.03125	21	0	21	1.505	5	17.5486	10.4944	0.598019	-0.741736
HMGN2	Yes	0.03125	21	0	21	1.505	5	809.886	483.578	0.597094	-0.743969
AURKA	No	0.15625	18	-3	15	0.8062	2.678	10.3292	6.15227	0.595622	-0.74753
MAD2L1	Yes	0.03125	21	0	21	1.505	5	10.9687	6.51265	0.593747	-0.75208
CDKN3	No	0.15625	18	-3	15	0.8062	2.678	29.7734	17.6028	0.591226	-0.758218
NDC80	No	0.0625	20	-1	19	1.204	4	23.9939	14.1708	0.590602	-0.759742
SLC4A7	Yes	0.03125	21	0	21	1.505	5	7.02386	4.13955	0.589355	-0.762791
MCM4	Yes	0.03125	21	0	21	1.505	5	27.0667	15.9201	0.588179	-0.765672
CCNF	Yes	0.03125	21	0	21	1.505	5	14.0186	8.245	0.588148	-0.765749
HBEGF	Yes	0.03125	21	0	21	1.505	5	12.3395	7.20009	0.583501	-0.777193
CCDC28B	Yes	0.03125	21	0	21	1.505	5	37.905	22.0178	0.580867	-0.783719
SAPCD2	No	0.0625	20	-1	19	1.204	4	6.69129	3.87578	0.579227	-0.787798
MZB1	No	0.0625	20	-1	19	1.204	4	112.738	65.2696	0.578949	-0.788492
GALE	Yes	0.03125	21	0	21	1.505	5	24.6772	14.2796	0.578654	-0.789227
CEP55	Yes	0.03125	21	0	21	1.505	5	27.233	15.6872	0.576037	-0.795767
TREML2	No	0.09375	19	-2	17	1.028	3.415	7.01428	4.01478	0.572373	-0.804972
BUB1	No	0.09375	19	-2	17	1.028	3.415	17.9629	10.2309	0.569558	-0.812085
CPE	No	0.15625	18	-3	15	0.8062	2.678	5.92572	3.33153	0.562215	-0.830807
PRC1	Yes	0.03125	21	0	21	1.505	5	14.4189	7.99455	0.55445	-0.85087
NCAPH	No	0.0625	20	-1	19	1.204	4	9.92451	5.48475	0.552647	-0.85557
RRAS2	Yes	0.03125	21	0	21	1.505	5	41.9877	23.1506	0.551365	-0.85892
IFITM2	No	0.0625	20	-1	19	1.204	4	397.217	218.999	0.551334	-0.859
PTP4A3	Yes	0.03125	21	0	21	1.505	5	53.1412	29.2074	0.549618	-0.863498
FBXO5	No	0.0625	20	-1	19	1.204	4	10.2273	5.61116	0.548644	-0.866058
TUBA1B	Yes	0.03125	21	0	21	1.505	5	402.664	220.759	0.548245	-0.867108
TPX2	No	0.0625	20	-1	19	1.204	4	38.7402	21.2051	0.547369	-0.869415
TUBB	Yes	0.03125	21	0	21	1.505	5	332.623	178.679	0.537184	-0.896513
NKG7	No	0.15625	18	-3	15	0.8062	2.678	51.1004	27.3717	0.535646	-0.900649
NUSAP1	Yes	0.03125	21	0	21	1.505	5	80.6686	43.0822	0.534064	-0.904916
BCAP29	Yes	0.03125	21	0	21	1.505	5	53.4949	28.5293	0.533308	-0.90696
ADA	Yes	0.03125	21	0	21	1.505	5	29.6969	15.7935	0.531825	-0.910976
KNSTRN	Yes	0.03125	21	0	21	1.505	5	20.3988	10.772	0.528068	-0.921206
GMNN	Yes	0.03125	21	0	21	1.505	5	21.9182	11.5108	0.525172	-0.929137
GALNT6	No	0.0625	20	-1	19	1.204	4	8.38545	4.38361	0.522764	-0.935769
NCAPG2	Yes	0.03125	21	0	21	1.505	5	19.9586	10.211	0.511606	-0.966894
RECQL4	Yes	0.03125	21	0	21	1.505	5	9.60436	4.86471	0.50651	-0.981336
HIST1H4C	Yes	0.03125	21	0	21	1.505	5	962.676	479.532	0.498124	-1.00542
SIGLEC17P	No	0.09375	19	-2	17	1.028	3.415	22.6621	11.1888	0.493722	-1.01823
H2AFX	Yes	0.03125	21	0	21	1.505	5	96.135	46.181	0.480376	-1.05776
NRM	Yes	0.03125	21	0	21	1.505	5	13.7509	6.55807	0.476921	-1.06818
NUF2	Yes	0.03125	21	0	21	1.505	5	13.6483	6.48423	0.475092	-1.07372
KIF11	Yes	0.03125	21	0	21	1.505	5	11.2853	5.35288	0.474322	-1.07606
PTTG1	Yes	0.03125	21	0	21	1.505	5	279.874	132.424	0.473157	-1.07961
FOXM1	Yes	0.03125	21	0	21	1.505	5	14.6938	6.87972	0.468205	-1.09479
UHRF1	Yes	0.03125	21	0	21	1.505	5	20.4131	9.48157	0.464485	-1.1063
TIMP1	Yes	0.03125	21	0	21	1.505	5	173.875	79.4315	0.456831	-1.13027
CDCA8	Yes	0.03125	21	0	21	1.505	5	17.9438	8.08122	0.450362	-1.15084
POC1A	Yes	0.03125	21	0	21	1.505	5	9.06196	4.07437	0.449613	-1.15324
DEPDC1B	No	0.0625	20	-1	19	1.204	4	7.13929	3.16873	0.443845	-1.17187
IFITM1	No	0.0625	20	-1	19	1.204	4	433.607	192.05	0.442912	-1.17491
UBE2T	Yes	0.03125	21	0	21	1.505	5	37.987	16.5692	0.436182	-1.197
CCNB1	Yes	0.03125	21	0	21	1.505	5	28.8294	12.4722	0.432619	-1.20883
NKD2	Yes	0.03125	21	0	21	1.505	5	8.40378	3.6356	0.432614	-1.20885
SOCS3	Yes	0.03125	21	0	21	1.505	5	95.3866	41.2299	0.432239	-1.2101
DTL	Yes	0.03125	21	0	21	1.505	5	8.1536	3.4797	0.426768	-1.22848
TK1	Yes	0.03125	21	0	21	1.505	5	70.3657	29.9983	0.42632	-1.22999
CENPW	Yes	0.03125	21	0	21	1.505	5	34.2351	14.5358	0.424586	-1.23587
ROPN1L	Yes	0.03125	21	0	21	1.505	5	18.0605	7.4674	0.413465	-1.27416
SPAG5	Yes	0.03125	21	0	21	1.505	5	16.893	6.95251	0.411561	-1.28082
TSPAN18	Yes	0.03125	21	0	21	1.505	5	11.7678	4.77711	0.405946	-1.30064
ASF1B	Yes	0.03125	21	0	21	1.505	5	39.1412	15.8257	0.404323	-1.30642
CDC20	Yes	0.03125	21	0	21	1.505	5	31.0616	12.3751	0.398407	-1.32769
TYMS	Yes	0.03125	21	0	21	1.505	5	24.6926	9.79657	0.396741	-1.33373
CDT1	No	0.0625	20	-1	19	1.204	4	9.4895	3.7511	0.39529	-1.33902
AURKB	Yes	0.03125	21	0	21	1.505	5	38.3822	15.1637	0.395072	-1.33981
CDC45	Yes	0.03125	21	0	21	1.505	5	16.0042	6.23894	0.389832	-1.35908
LAIR1	Yes	0.03125	21	0	21	1.505	5	24.0444	9.36317	0.389411	-1.36064
FSCN1	Yes	0.03125	21	0	21	1.505	5	7.68745	2.96947	0.386275	-1.3723
TOP2A	Yes	0.03125	21	0	21	1.505	5	32.8781	12.544	0.381529	-1.39013
CCNB2	Yes	0.03125	21	0	21	1.505	5	30.2755	11.5245	0.380653	-1.39345
ZWINT	Yes	0.03125	21	0	21	1.505	5	38.2843	14.5629	0.380389	-1.39445
CDCA3	No	0.0625	20	-1	19	1.204	4	20.6565	7.77729	0.376506	-1.40925
KIF23	Yes	0.03125	21	0	21	1.505	5	10.0559	3.77401	0.375304	-1.41387
MYBL2	Yes	0.03125	21	0	21	1.505	5	26.2835	9.83189	0.374071	-1.41862
HMMR	Yes	0.03125	21	0	21	1.505	5	12.7805	4.76172	0.372576	-1.42439
FN1	No	0.09375	19	-2	17	1.028	3.415	11.2878	4.12227	0.365197	-1.45325
KIFC1	Yes	0.03125	21	0	21	1.505	5	20.8014	7.57307	0.364066	-1.45773
NEK2	Yes	0.03125	21	0	21	1.505	5	8.20777	2.98044	0.363124	-1.46147
SIGLEC12	Yes	0.03125	21	0	21	1.505	5	5.63066	2.04153	0.362574	-1.46365
GINS2	Yes	0.03125	21	0	21	1.505	5	8.85655	3.19611	0.360875	-1.47043
TMEM71	Yes	0.03125	21	0	21	1.505	5	8.47225	2.97167	0.350753	-1.51147
CCNA2	Yes	0.03125	21	0	21	1.505	5	20.3797	7.11175	0.348962	-1.51886
LZTFL1	Yes	0.03125	21	0	21	1.505	5	17.6283	6.07167	0.344426	-1.53773
PLK1	Yes	0.03125	21	0	21	1.505	5	43.865	14.9522	0.340868	-1.55272
LIMS2	Yes	0.03125	21	0	21	1.505	5	70.4797	23.9952	0.340455	-1.55446
BIRC5	Yes	0.03125	21	0	21	1.505	5	40.2107	13.6724	0.34002	-1.55631
CDCA2	Yes	0.03125	21	0	21	1.505	5	6.75495	2.28496	0.338264	-1.56378
DLGAP5	Yes	0.03125	21	0	21	1.505	5	19.7201	6.60373	0.334874	-1.57831
RRM2	Yes	0.03125	21	0	21	1.505	5	65.0956	21.5116	0.330462	-1.59744
HJURP	Yes	0.03125	21	0	21	1.505	5	11.836	3.74543	0.316443	-1.65998
UBE2C	Yes	0.03125	21	0	21	1.505	5	105.462	32.6469	0.30956	-1.69171
CDK1	Yes	0.03125	21	0	21	1.505	5	27.6411	8.53082	0.308629	-1.69606
KIF20A	Yes	0.03125	21	0	21	1.505	5	9.11545	2.79847	0.307003	-1.70367
CD33	No	0.0625	20	-1	19	1.204	4	44.48	13.512	0.303778	-1.71891
PKMYT1	Yes	0.03125	21	0	21	1.505	5	19.651	5.83963	0.297168	-1.75065
RAD51AP1	Yes	0.03125	21	0	21	1.505	5	6.70625	1.978	0.294949	-1.76146
GTSE1	Yes	0.03125	21	0	21	1.505	5	10.0323	2.88311	0.287382	-1.79896
PBK	Yes	0.03125	21	0	21	1.505	5	9.87112	2.82083	0.285766	-1.80709
FAM64A	Yes	0.03125	21	0	21	1.505	5	18.3863	4.89912	0.266456	-1.90803
SPC25	Yes	0.03125	21	0	21	1.505	5	10.8495	2.7398	0.252528	-1.98548
CXCR1	Yes	0.03125	21	0	21	1.505	5	6.67386	1.66559	0.249568	-2.00249
COL6A2	Yes	0.03125	21	0	21	1.505	5	12.6332	3.10016	0.245399	-2.0268
PDLIM1	Yes	0.03125	21	0	21	1.505	5	11.1889	2.74486	0.24532	-2.02727
CKAP2L	Yes	0.03125	21	0	21	1.505	5	6.87487	1.63858	0.238344	-2.06888
HIC1	Yes	0.03125	21	0	21	1.505	5	22.1427	4.91004	0.221745	-2.17303
ABTB2	No	0.0625	20	-1	19	1.204	4	6.33566	1.39858	0.220747	-2.17953
COL6A1	Yes	0.03125	21	0	21	1.505	5	6.20658	0.596445	0.0960988	-3.37934
GNAL	Yes	0.03125	21	0	21	1.505	5	5.71489	0.399225	0.069857	-3.83945
CCL26	Yes	0.03125	21	0	21	1.505	5	6.70754	0.1	0.0149086	-6.06771
GZMA	No	0.3125	5	-16	-11	0.5051	1.678	6.88636	0.1	0.0145215	-6.10567
OLAH	Yes	0.03125	21	0	21	1.505	5	9.0622	0.1	0.0110348	-6.50179
